# Supplementary material for: Mapping prohormone processing by proteases in human enteroendocrine cells using genetically engineered organoid models
Source: Proc Natl Acad Sci U S A. 2022 Nov 7;119(46):e2212057119. doi: 10.1073/pnas.2212057119 (PMC9674236; doi:10.1073/pnas.2212057119)
Supplement: Supplementary File [file pnas.2212057119.sd01.xlsx]

## Sheet: ndata
	MinBMP	MinBMP	PlusBMP	PlusBMP
ACTG1__chr17	9443.03	8539.86	10552.9	7462.51
CFL1__chr11	13746.3	14817	25238.8	17236.2
KCNQ1OT1__chr11	1302.92	888.659	407.842	3235.79
SCAF8__chr6	105.132	114.721	111.671	105.616
SLC25A23__chr19	728.737	713.153	873.946	1174.2
VAV2__chr9	150.06	134.412	173.575	280.608
FAM213B__chr1	2122.41	2353.49	3853.86	3810.47
TSPAN1__chr1	2588.77	2837.2	5897.92	3404.57
TM4SF4__chr3	2763.99	2344.07	6973.36	3722.45
MT-CO2__chrM	15708.7	10507.2	9456.83	17349
PKM__chr15	14356.4	14519	16036.9	18226
MT-RNR2__chrM	78853.6	46848.9	70341.8	111539
RER1__chr1	248.903	226.873	362.93	161.531
SQSTM1__chr5	696.388	723.427	1217.46	726.888
CD74__chr5	2563.61	2884.29	3466.65	2210.69
KRT8__chr12	20180	21206.2	33463.6	39083.2
SOX9__chr17	1013.58	1097.55	637.253	731.03
ATP5E__chr20	39.5369	20.547	49.7664	19.6736
TGOLN2__chr2	1013.58	877.529	1554.9	1409.25
SPINT2__chr19	34483.4	29675.9	39985.5	24087.8
NQO1__chr16	893.174	952.012	1359.47	795.228
SRD5A3__chr4	427.717	470.013	1081.51	576.748
TNFRSF1A__chr12	141.973	148.966	360.503	320.991
PFKP__chr10	786.245	701.167	711.295	653.371
MT-RNR1__chrM	12882.7	6186.37	10503.1	10984.1
SNX27__chr1	86.2623	124.138	101.96	115.971
RPL8__chr8	5806.53	6045.11	2740.79	1776.84
COX4I1__chr16	3775.77	3878.25	4097.84	3065.98
H3F3B__chr17	1983.13	2039.29	2294.11	1241.51
HHLA2__chr3	1954.38	1297.03	1483.28	1355.41
ETNK1__chr12	229.134	246.564	514.657	324.097
RPL15__chr3	13867.6	12757.1	6162.54	2427.1
FTH1__chr11	4640.19	4002.39	7015.85	3532.97
ATP5J__chr21	2696.6	3081.2	3530.99	1564.57
ALDOA__chr16	5969.17	4726.67	4266.56	4618.12
DENR__chr12	202.177	262.831	265.825	194.665
TSPO__chr22	1158.25	1281.62	1185.9	864.604
RPL30__chr8	8770	9889.11	4419.5	2092.65
APLP2__chr11	2953.59	2711.35	2687.38	2505.8
NPDC1__chr9	204.873	216.6	234.266	405.898
SMAGP__chr12	496.907	601	617.831	527.046
MT-ND5__chrM	9263.31	5210.38	5095.59	16706
PLXNB2__chr22	587.662	579.597	917.644	1312.95
TMED2__chr12	859.927	891.227	922.499	434.89
REG4__chr1	24407.7	26167.5	73659.1	50880.1
RPS5__chr19	11490	11778.6	5510.72	2824.72
PRDX3__chr10	311.802	281.665	172.362	33.1345
PSMC4__chr19	366.615	488.848	603.266	522.904
FAU__chr11	3779.37	3634.26	2721.37	1608.06
ATP13A2__chr1	1037.84	930.609	1051.16	1268.43
EEF1A1__chr6	16990.1	16509.5	8161.69	3912.98
DYNLRB1__chr20	2262.59	2602.62	3102.51	2410.54
PIK3IP1__chr22	50.3197	77.0513	80.1117	24.8509
PNRC2__chr1	1055.81	888.659	705.226	513.585
MRPL47__chr3	353.136	413.509	401.773	184.311
SMS__chrX	302.817	265.399	199.066	158.424
USP22__chr17	1035.15	1025.64	943.134	779.696
FKBP1A__chr20	1860.93	1933.13	1764.89	1065.48
BCAS1__chr20	261.483	202.046	627.542	816.973
RBM3__chrX	1417.94	1455.41	1483.28	1023.03
GRINA__chr8	482.53	440.905	534.078	465.954
MOGAT2__chr11	326.179	232.01	384.779	283.714
SRSF11__chr1	552.618	533.367	515.871	2396.04
LRRFIP1__chr2	1464.66	1315.87	2144.81	4723.74
SLPI__chr20	224.641	243.996	528.009	281.643
CCT5__chr5	541.835	645.519	400.559	223.658
PLEKHG3__chr14	218.351	215.744	246.404	337.558
RPLP1__chr15	12491.9	11224.7	5106.52	2541
EEF1G__chr11	3945.6	3698.46	1677.49	1182.49
AJUBA__chr14	28.7541	31.6767	14.5658	23.8154
PRMT1__chr19	264.178	258.55	165.079	101.474
PHPT1__chr9	679.316	700.311	786.552	587.102
TMPRSS3__chr21	40.4355	31.6767	35.2006	32.0991
CKS1B__chr1	796.129	785.068	581.417	271.289
CHGA__chr14	314859	302981	296702	227449
S100A11__chr1	7391.6	8986.76	13027.9	10355.6
CSDE1__chr1	1648.87	1634.34	1610.73	1560.43
AKR1C3__chr10	568.792	480.287	1245.37	526.01
MT-ATP6__chrM	43172.5	27874.6	23106.2	20409.8
RPS15__chr19	6205.5	5932.95	3796.81	2809.18
SUSD6__chr14	40.4355	41.0941	82.5394	123.219
ANKRD9__chr14	1001	963.142	2643.69	2244.86
KRT19__chr17	9217.49	9567.21	11447.5	10423.9
SERF2__chr15	14044.6	14419.7	16740.9	9757.08
ZNF395__chr8	1469.16	964.854	1003.82	1529.36
RABIF__chr1	142.872	144.685	208.776	142.893
TPR__chr1	150.959	149.822	126.237	393.472
RPS12__chr6	17055.7	14999.3	7678.59	4155.27
C19orf66__chr19	301.918	329.609	411.483	537.4
IL17RA__chr22	123.104	146.398	149.299	167.743
HOXA11__chr7	22.4641	22.2593	32.773	9.31908
NDRG1__chr8	3237.53	1614.65	1298.78	1302.6
RPL4__chr15	13051.7	12746	4686.54	3259.61
RPL18A__chr19	28456.7	27708.5	9483.53	5590.41
SEZ6L2__chr16	909.349	692.606	922.499	1274.64
NDUFA12__chr12	1023.47	1251.66	1174.97	508.408
GPX1__chr3	750.302	869.824	705.226	392.437
ANXA2__chr15	5080.49	4760.06	6348.25	3824.96
CLTB__chr5	1635.39	1578.7	3102.51	2776.05
GPRC5A__chr12	1286.75	1364.66	3738.55	2272.82
NLRP2__chr19	0	0	2.42763	1.03545
CDC42EP5__chr19	2362.33	2221.65	2766.28	2343.23
S100A4__chr1	4550.34	4105.12	13481.8	10207.5
S100A6__chr1	24055.5	21643.7	56958.2	31050.1
DNM2__chr19	657.75	569.324	820.538	615.059
MT-ND1__chrM	20605	12528.5	8545.25	7628.18
EIF2S3__chrX	964.161	824.449	434.546	306.494
CD9__chr12	1631.8	1559.01	1153.12	320.991
LINC00674__chr17	265.077	265.399	189.355	303.388
PMEPA1__chr20	453.776	490.56	564.424	447.316
CDHR5__chr11	346.846	382.688	1347.33	2133.03
PAG1__chr8	284.845	203.758	608.121	600.563
PTPRF__chr1	1213.96	875.817	1426.23	1653.62
RAB2A__chr8	779.955	713.153	1046.31	615.059
TMEM134__chr11	345.049	360.429	387.207	227.8
ADAP1__chr7	116.814	132.7	171.148	166.708
NADK__chr1	696.388	613.842	815.683	557.074
EGR1__chr5	17.9713	19.6909	23.0625	24.8509
MT-CYB__chrM	30775	18506	15194.5	11326.8
TSPYL1__chr6	339.658	285.946	281.605	229.871
TFF2__chr21	1970.55	1298.74	14013.5	6156.81
PFN1__chr17	19674.1	19831.3	18340.7	12205.9
LAMC2__chr1	758.39	524.805	2515.02	1117.25
TMSB10__chr2	8782.58	8406.3	12883.4	6763.58
PSAP__chr10	2275.17	1969.09	2581.78	2063.66
EID1__chr15	860.826	1048.75	1480.85	874.958
SERPINB6__chr6	3038.05	3225.03	6024.16	7280.27
LGALS4__chr19	14709.5	13946.3	18462.1	11691.3
C14orf1__chr14	755.694	717.434	653.032	333.416
LOC100507373__chr19	13.4785	2.56838	6.06907	14.4963
CAMK2N1__chr1	3128.81	2770.42	5288.59	6570.99
MAP3K1__chr5	103.335	67.634	88.6084	108.723
HNRNPL__chr19	542.734	602.713	469.746	402.791
MYL6__chr12	2953.59	3276.39	5805.67	4943.25
TGFBI__chr5	1117.82	957.149	436.973	272.324
ALDOB__chr9	1580.58	1289.33	3637.8	2103.01
CEACAM6__chr19	1997.51	1830.4	7123.88	5892.76
COPZ1__chr12	954.277	1282.48	836.318	574.677
TMEM221__chr19	3.59426	0	6.06907	4.14181
KRT20__chr17	3345.36	2602.62	11367.4	4553.92
SEPW1__chr19	3571.8	4067.45	5165.99	3347.62
LAD1__chr1	4811.82	5498.9	7242.83	6721.13
RAB8A__chr19	497.805	505.971	705.226	552.932
OTUB1__chr11	1949.89	1950.26	2194.58	2515.12
SLC11A2__chr12	1448.49	987.969	4486.26	5184.51
RAB11A__chr15	1970.55	1933.99	2504.1	1486.91
GAPDH__chr12	42397	34352.9	25730.4	24714.2
CYB5A__chr18	523.864	609.562	413.911	140.822
ZNF252P__chr8	141.075	173.794	196.638	165.673
ARF1__chr1	1568	1350.97	1558.54	737.243
PRSS8__chr16	770.071	534.223	946.775	885.313
IGSF8__chr1	472.646	436.624	514.657	409.004
S100A10__chr1	3745.22	4032.35	7434.61	5362.61
LGALS3BP__chr17	2346.16	2529.85	2375.43	2225.19
SCARB2__chr4	766.477	640.382	1085.15	659.584
MCCC2__chr5	763.781	942.595	423.621	216.41
LRP10__chr14	2257.2	2072.68	3260.31	2400.18
HNRNPAB__chr5	709.867	1019.65	680.95	536.365
RPL14__chr3	17406.1	16212.5	6385.88	3711.06
GPS2__chr17	866.217	1505.07	1652	1301.56
CAPNS1__chr19	6111.15	6156.4	9495.67	6756.33
CDK5RAP3__chr17	391.775	290.227	285.246	741.385
HSD17B12__chr11	1682.12	1463.12	1150.7	703.073
WSB1__chr17	397.166	333.033	423.621	1060.3
MT-TK__chrM	717.954	49.6553	59.4769	179.133
CTSZ__chr20	184.206	178.93	325.302	244.367
PLEK2__chr14	357.629	368.134	284.033	170.85
DAG1__chr3	253.396	311.63	310.736	186.382
PPIA__chr7	14892.8	15785.3	12293.5	5356.4
RASSF7__chr11	243.511	178.074	254.901	661.655
SOX4__chr6	3038.95	2543.55	3507.92	4225.69
TCF7L2__chr10	608.329	415.221	623.901	871.852
SRSF7__chr2	428.616	523.093	342.296	215.374
DLG1__chr3	273.164	201.19	209.99	155.318
PDLIM1__chr10	5603.46	6087.91	5167.21	3543.32
BBS12__chr4	23.3627	9.41739	16.9934	8.28363
LEPROT__chr1	407.949	361.285	518.299	357.231
PLPPR2__chr19	90.7551	106.16	109.243	127.361
RPL6__chr12	5021.19	4766.91	2240.7	1338.84
CD24__chr6	6039.26	6312.22	10338.1	6028.41
YTHDF2__chr1	410.645	409.228	530.437	455.599
HSP90AB1__chr6	8623.54	8224.8	4880.75	3103.25
GPX2__chr14	2386.59	2783.27	1618.01	1050.99
MED25__chr19	260.584	248.277	250.046	330.31
SEMA4B__chr15	3469.36	2359.48	2865.82	2556.53
BRSK1__chr19	209.366	111.296	447.897	258.863
NDUFC1__chr4	506.791	496.553	623.901	290.962
HES1__chr3	1785.45	1572.7	1286.64	1671.22
MALAT1__chr11	2279.66	2648	4998.49	51388.5
PAPSS2__chr10	425.92	466.589	254.901	219.516
RPS23__chr5	8482.46	9550.09	3154.7	2090.58
EPRS__chr1	498.704	446.898	474.601	466.989
TMSB4X__chrX	6354.66	5492.9	12819.1	5639.08
FAM89A__chr1	107.828	78.7636	40.0559	32.0991
MDK__chr11	7941.52	8370.34	18425.7	11812.5
SPCS3__chr4	265.077	317.623	350.792	215.374
SS18L2__chr3	231.83	212.319	206.348	97.3326
AMN__chr14	407.05	452.891	515.871	531.188
LOC389906__chrX	123.104	62.4972	61.9045	43.489
SH3BGRL3__chr1	6706.89	7051.05	13639.6	11336.1
SRRM2__chr16	1084.57	904.069	1024.46	3026.63
CIB1__chr15	1069.29	973.415	1444.44	1271.54
OSBPL1A__chr18	256.091	196.053	214.845	216.41
KLK6__chr19	1955.28	1696.84	2652.18	1380.26
LYZ__chr12	3761.4	3599.15	1739.4	1658.8
CCDC144B__chr17	176.119	134.412	46.1249	330.31
EZR__chr6	1269.67	1231.97	1946.96	2492.34
PRSS3__chr9	354.933	386.969	791.407	435.926
HNRNPK__chr9	1244.51	1398.91	1219.88	970.22
UBB__chr17	4331.99	4888.48	5570.19	2981.07
RNASET2__chr6	1046.83	1084.71	858.167	597.457
TFF3__chr21	19760.4	15250.2	28324.4	17679.3
ZNF518A__chr10	82.6681	90.7494	99.5328	300.281
MT-ND4__chrM	52042.2	28714.5	24835.9	25870.8
SF3B1__chr2	548.125	510.251	559.568	670.974
C4orf48__chr4	1245.41	1499.93	2368.15	1866.92
RSRC2__chr12	290.237	232.01	328.944	452.493
ANXA11__chr10	3510.7	3483.58	4588.22	4000.99
P4HB__chr17	1633.59	1579.55	1990.66	1676.4
WWC1__chr5	139.278	141.261	171.148	128.396
B2M__chr15	4057.02	3681.34	7855.81	2506.83
MORF4L2__chrX	637.982	679.764	791.407	445.245
GPA33__chr1	689.2	450.322	1082.72	749.668
LYN__chr8	321.687	318.479	319.233	224.693
ARHGEF2__chr1	790.738	731.988	951.63	2234.51
TBC1D9B__chr5	384.586	479.431	311.95	281.643
COPA__chr1	985.727	842.428	1019.6	976.432
GNAS__chr20	15210	14832.4	14838.9	11617.8
REEP6__chr19	891.377	863.831	679.736	543.613
BIK__chr22	1151.06	952.012	897.009	418.323
AKR1B1__chr7	32.3484	50.5114	49.7664	38.3118
EIF4H__chr7	2807.12	2176.27	1594.95	1021.99
LY86-AS1__chr6	2.6957	3.4245	8.4967	2.07091
CAT__chr11	454.674	553.057	280.391	169.814
CLPTM1__chr19	468.153	542.784	557.141	515.656
PRDX6__chr1	539.139	450.322	1022.03	756.916
MAB21L3__chr1	307.309	293.651	78.8979	806.618
NIPSNAP1__chr22	1558.11	1529.04	821.752	755.881
ERVW-1__chr7	45.8269	17.1225	19.421	74.5526
EIF1__chr17	3105.44	2824.36	2652.18	1959.08
IFNGR2__chr21	344.151	292.795	545.003	420.394
MRPS18B__chr6	448.384	377.552	277.963	189.488
TOX__chr8	64.6967	99.3106	120.168	71.4463
PHGR1__chr15	13303.3	13848.7	79215.9	45820.9
YWHAB__chr20	4149.58	3986.98	5227.9	4288.85
ACTN4__chr19	4218.77	4162.48	9258.98	12071.3
EPT1__chr2	100.639	107.016	133.52	161.531
USP10__chr16	465.457	396.386	328.944	385.189
KLHDC3__chr6	675.721	679.764	585.058	534.294
RALY__chr20	481.631	494.841	489.167	471.131
PIGS__chr17	231.83	214.888	260.97	219.516
ATRAID__chr2	714.36	517.1	727.075	282.679
SSBP1__chr7	364.818	434.056	268.253	130.467
DAZAP2__chr12	782.651	666.066	939.492	398.65
SERPINA1__chr14	444.79	597.576	2688.6	1847.25
LRRC75A-AS1__chr17	4009.4	4487.81	2142.38	889.454
ITM2B__chr13	6188.42	5833.64	8644.79	3892.27
ALKBH5__chr17	1421.53	1055.6	1073.01	740.349
PSMA7__chr20	1096.25	1227.68	1630.15	861.497
CSTB__chr21	5027.48	4282.34	4350.31	2022.24
FBP1__chr9	760.187	811.608	996.542	601.598
BAIAP2L1__chr7	449.283	387.825	730.716	787.98
CORO1B__chr11	1364.92	1353.54	1990.66	1087.23
CHTF8__chr16	182.409	202.902	168.72	130.467
MT-ATP8__chrM	6731.16	4967.24	6186.81	12694.7
SZRD1__chr1	396.268	427.207	458.822	313.742
DHRS7__chr14	204.873	185.779	320.447	170.85
PTTG1IP__chr21	1546.43	1339.84	2268.62	1291.21
GAS6__chr13	195.887	176.362	87.3946	57.9854
SLC44A4__chr6	719.751	643.807	1219.88	1279.82
CDK2AP2__chr11	1621.01	1196.01	1398.31	650.265
UBL5__chr19	1391.88	1564.14	1984.59	1218.73
IFT140__chr16	196.786	133.556	69.1874	184.311
CWC15__chr11	234.526	232.866	219.7	169.814
MFSD5__chr12	188.699	212.319	302.24	260.934
MMP15__chr16	132.988	101.879	243.977	277.501
MT-CO1__chrM	5658.27	2518.72	3266.37	4391.36
PTMA__chr2	5044.55	4443.29	4502.04	2867.17
COL4A2__chr13	119.509	99.3106	251.26	152.212
ESYT2__chr7	655.054	533.367	694.302	511.514
EIF4B__chr12	3755.11	3315.78	1836.5	1222.87
SYNE2__chr14	127.596	126.707	72.8289	241.261
PPP2CB__chr8	309.107	322.76	674.881	333.416
DHFR__chr5	306.411	436.624	240.335	165.673
CCDC90B__chr11	158.148	104.447	126.237	88.0135
ZFP91__chr11	141.973	148.966	168.72	164.637
RPL41__chr12	45835.8	49515.8	30300.4	13716.7
RHOBTB3__chr5	796.129	622.404	699.157	929.837
XIST__chrX	0	0.856126	0	1.03545
MSLN__chr16	420.529	392.962	906.719	1315.03
C10orf54__chr10	53.9139	67.634	188.141	144.963
AKT2__chr19	262.381	202.046	189.355	254.722
NUCB1__chr19	827.579	828.73	1013.53	965.042
DCXR__chr17	327.078	382.688	356.861	335.487
RPS20__chr8	15149.8	15834.1	7295.02	4626.41
ADIPOR1__chr1	406.152	406.66	393.276	198.807
MTMR14__chr3	47.624	90.7494	70.4012	91.1199
ARPC1A__chr7	1022.57	789.348	968.624	556.038
NOP56__chr20	282.15	314.198	231.839	170.85
CMAS__chr12	677.519	786.78	832.677	544.648
TSPAN8__chr12	6375.32	6447.49	10313.8	3952.33
DUSP6__chr12	150.959	134.412	228.197	182.24
ADGB__chr6	0	3.4245	1.21381	1.03545
HLA-A__chr6	5669.95	4856.8	7189.42	3762.84
ADCK3__chr1	159.046	168.657	66.7598	45.5599
HMGCS1__chr5	751.201	608.706	519.513	460.777
FAM129B__chr9	1355.94	1138.65	1366.75	977.468
ZKSCAN1__chr7	2229.34	1738.79	2237.06	3164.35
SF1__chr11	821.289	881.81	560.782	861.497
APH1B__chr15	67.3924	67.634	106.816	51.7727
TFF1__chr21	2732.54	2120.62	25910.1	15374.4
HOOK3__chr8	241.714	235.435	157.796	827.327
EPB41L2__chr6	421.427	330.465	237.908	201.913
COQ10B__chr2	151.858	135.268	233.052	149.105
NT5C__chr17	232.729	219.168	239.121	207.091
PSMA3__chr14	610.126	624.116	542.575	192.594
SH3BP4__chr2	1249.9	1093.27	541.361	505.301
SMIM14__chr4	594.851	514.532	788.979	812.831
FADS2__chr11	2222.15	1958.82	1340.05	1088.26
FXYD3__chr19	5421.05	4210.43	17237.4	11189.1
CUX1__chr7	372.905	329.609	502.519	593.315
MYOF__chr10	235.424	155.815	275.536	281.643
CYP2S1__chr19	772.767	597.576	850.884	916.376
MISP__chr19	836.565	941.739	2071.98	2682.86
LGALS3__chr14	3661.66	3222.46	10022.5	5331.55
ZNF664__chr12	770.969	800.478	937.065	376.905
HNRNPA1__chr12	1879.8	1796.15	765.917	464.919
CREB3L1__chr11	1706.38	1823.55	1423.8	1342.98
RPS8__chr1	9108.76	7412.34	3946.11	2310.1
ITPK1__chr14	955.175	819.313	1017.18	984.716
RPS3__chr11	8562.43	9118.6	3431.45	2409.5
ITPR3__chr6	194.989	143.829	225.769	246.438
MYL12B__chr18	1891.48	2128.33	4012.87	1745.77
PSME1__chr14	597.546	624.972	736.785	405.898
NPEPPS__chr17	394.47	426.351	507.374	644.052
HSD17B2__chr16	444.79	485.423	1318.2	915.341
LCN2__chr9	2833.18	2151.44	2221.28	1561.46
LAMB3__chr1	395.369	279.953	690.66	790.051
CYB5R3__chr22	2029.86	1926.28	1855.92	1507.62
RPL26__chr17	6377.12	5868.74	2339.02	1316.06
RITA1__chr12	163.539	184.067	214.845	143.928
EPS8L3__chr1	1435.91	1278.2	1848.64	2115.43
RAB5A__chr3	252.497	224.305	337.44	163.602
RPS15A__chr16	6532.57	5964.63	2767.5	1218.73
POF1B__chrX	380.992	374.127	560.782	421.43
PITX1__chr5	31.4498	48.7992	117.74	132.538
CXCL16__chr17	1125.9	1099.27	1683.56	990.929
FABP1__chr2	10417.1	8319.83	20530.5	13847.1
FAM169A__chr5	66.4939	78.7636	75.2565	53.8436
PABPC1__chr8	8764.61	7991.08	2992.05	1919.73
KHDRBS1__chr1	681.113	624.116	649.391	416.252
PROM2__chr2	113.219	116.433	77.6841	112.864
GALC__chr14	610.126	564.187	881.229	442.139
PPP6C__chr9	451.08	442.617	457.608	281.643
COX6B1__chr19	1259.79	1211.42	1553.68	929.837
ENO1__chr1	11298.6	10420.8	6992.78	5640.11
HADHB__chr2	522.067	470.869	546.216	285.785
CCDC47__chr17	318.092	322.76	245.19	158.424
EPCAM__chr2	4713.88	4195.87	7492.88	4308.52
FGGY__chr1	44.9283	35.9573	31.5592	21.7445
RPL37A__chr2	9892.31	9224.76	4237.43	2152.71
PDZD11__chrX	203.974	221.737	390.848	318.92
SORT1__chr1	421.427	451.178	581.417	414.181
CAPZA2__chr7	1520.37	1557.29	2540.51	1396.83
CEACAM5__chr19	1961.57	1440	5572.62	6872.3
OSBPL8__chr12	132.988	147.254	176.003	185.346
RPL29__chr3	5986.25	6015.14	2487.11	1506.58
COX8A__chr11	3344.46	3350.02	4207.08	1829.65
ZRANB1__chr10	112.321	107.016	121.381	152.212
AP3M1__chr10	244.41	266.255	218.487	125.29
GPI__chr19	2429.72	1838.96	1366.75	1500.37
WBP2__chr17	888.682	767.945	725.861	530.152
KRT18__chr12	3231.24	3191.64	2672.82	2194.13
GLOD4__chr17	283.048	345.875	330.157	212.268
CNIH1__chr14	307.309	388.681	355.648	199.842
PRKAR1A__chr17	983.031	968.279	921.285	490.805
FAM89B__chr11	194.09	278.241	461.249	210.197
BAG6__chr6	462.761	418.646	503.733	517.727
PIGR__chr1	8045.76	6020.28	3070.95	1778.91
RPS25__chr11	4903.47	4399.63	2201.86	1006.46
CLTC__chr17	1097.15	922.904	1194.39	1069.62
KDELR1__chr19	1857.34	1695.13	1978.52	2041.91
VWA5A__chr11	256.99	291.939	355.648	256.792
DFFA__chr1	212.062	243.996	154.154	163.602
FDFT1__chr8	1211.27	1118.1	880.015	512.549
SAMM50__chr22	146.466	130.987	143.23	97.3326
RPL11__chr1	7832.8	7593.84	3829.58	2555.5
OLFM4__chr13	29364.2	28613.4	1019.6	685.47
YWHAQ__chr2	1486.23	1631.78	1586.46	785.909
RPS27A__chr2	13342.8	12995.1	5829.95	3602.34
NDUFA3__chr19	974.045	1044.47	1301.21	929.837
SLC2A1__chr1	808.709	481.999	489.167	305.459
CD46__chr1	308.208	319.335	347.151	249.544
MAPK1__chr22	319.889	272.248	362.93	323.061
IRF1__chr5	138.379	137.836	360.503	343.771
SMG7-AS1__chr1	4.49283	4.28063	1.21381	15.5318
DNAJC21__chr5	105.132	123.282	138.375	131.503
MT-CO3__chrM	16978.4	10759.8	7889.79	8015.44
MT-ND4L__chrM	2723.55	1477.67	1624.08	4842.82
PUS3__chr11	128.495	125.851	110.457	105.616
ZC3H12A__chr1	280.353	211.463	333.799	440.068
LUZP1__chr1	226.439	176.362	233.052	447.316
LHFPL2__chr5	54.8125	82.1881	171.148	143.928
ATP13A3__chr3	268.671	287.658	168.72	142.893
EEF2__chr19	6936.03	4183.89	2585.42	1652.58
SPTLC1__chr9	216.554	218.312	279.177	217.445
DUS2__chr16	53.9139	40.2379	16.9934	26.9218
SNTN__chr3	1.79713	3.4245	8.4967	1.03545
RAN__chr12	974.045	1176.32	585.058	277.501
CARHSP1__chr16	310.005	298.788	338.654	303.388
LINC00276__chr2	34.1455	11.9858	1.21381	20.7091
TM4SF1__chr3	2272.47	1861.22	3141.35	1245.65
NEURL1B__chr5	19.7684	29.9644	32.773	23.8154
PATJ__chr1	72.7838	53.9359	50.9802	298.211
PDAP1__chr7	591.256	744.83	566.851	338.593
MARS__chr12	150.06	189.204	292.529	207.091
ARHGAP1__chr11	1051.32	929.753	1041.45	807.654
KDELR2__chr7	930.914	975.128	837.532	531.188
ANXA1__chr9	127.596	158.383	569.279	180.169
SEPT2__chr2	926.421	990.538	848.456	505.301
ID1__chr20	388.18	267.111	6774.3	6175.44
TRAPPC1__chr17	407.949	506.827	633.611	440.068
TGFA__chr2	76.3781	52.2237	83.7532	44.5245
TMEM129__chr4	101.538	82.1881	63.1183	28.9927
ATP1B1__chr1	3508.9	2587.21	6342.18	5116.17
DHCR24__chr1	724.244	834.723	589.914	604.705
SHPK__chr17	213.859	214.032	217.273	164.637
CST3__chr20	3820.7	4740.37	4699.89	4049.66
LDHD__chr16	79.9724	62.4972	71.615	88.0135
TP53I13__chr17	44.9283	49.6553	52.194	41.4181
VEGFB__chr11	384.586	351.012	260.97	164.637
HLA-C__chr6	2882.6	2930.52	4992.42	2923.08
HMMR__chr5	39.5369	49.6553	2.42763	1.03545
ILF2__chr1	593.053	571.892	523.154	338.593
GPAA1__chr8	539.139	546.208	575.348	539.471
TAGLN2__chr1	1733.33	1641.19	1818.29	781.767
GRN__chr17	4001.31	3350.88	5244.89	5293.24
KIAA2026__chr9	367.513	413.509	302.24	697.896
TNFSF10__chr3	171.626	206.326	472.174	439.032
MYH9__chr22	5483.95	3835.44	3659.65	2824.72
RPS17__chr15	3856.64	3477.58	1437.16	771.413
ARHGDIB__chr12	12.5799	15.4103	20.6348	10.3545
CLDN3__chr7	4719.27	4800.3	7242.83	6203.4
CYSTM1__chr5	1603.04	1553.01	2228.56	970.22
CLDN12__chr7	253.396	362.997	390.848	178.098
EARS2__chr16	75.4795	71.0585	24.2763	24.8509
RPS21__chr20	4502.71	4515.21	2078.05	1047.88
ATRX__chrX	557.111	493.985	410.269	883.242
RPL32__chr3	6767.1	5224.94	2603.63	1455.85
NDUFB2__chr7	614.619	735.412	807.187	376.905
DDA1__chr19	201.279	208.039	324.088	173.956
ESD__chr13	977.64	979.408	666.384	466.989
LOC105374546__chr4	4.49283	5.13676	9.71051	7.24817
LOC729348__chr2	438.5	234.579	55.8355	701.002
TMC4__chr19	1065.7	914.343	1094.86	1333.66
TMEM258__chr11	1052.22	1194.3	960.127	393.472
ITGB1__chr10	1895.97	1856.08	2828.19	1825.5
PPP1R9A__chr7	76.3781	70.2023	104.388	156.353
ANAPC1__chr2	67.3924	65.9217	19.421	15.5318
CIAPIN1__chr16	190.496	285.09	223.342	160.495
TCOF1__chr5	207.569	225.161	111.671	152.212
ARID4B__chr1	142.872	109.584	144.444	359.302
ZDHHC1__chr16	127.596	169.513	188.141	219.516
CYP2C18__chr10	138.379	145.541	307.095	231.942
CCDC71L__chr7	74.581	66.7778	60.6907	68.3399
ORAI3__chr16	183.307	164.376	151.727	79.7299
SMIM22__chr16	692.794	858.694	1570.68	1065.48
ATP6V1D__chr14	194.09	226.873	487.953	260.934
ATP1B3__chr3	1198.69	1108.68	1423.8	767.271
PRDM7__chr16	77.2767	50.5114	106.816	223.658
PPIG__chr2	497.805	482.855	415.124	1047.88
CNOT2__chr12	352.238	346.731	404.2	500.124
UBE2M__chr19	353.136	392.106	461.249	704.108
LINC01057__chr1	797.926	758.528	872.732	639.91
SLC25A1__chr22	3628.41	4254.09	3509.14	4275.39
TM7SF2__chr11	611.025	708.016	636.039	582.96
IDH2__chr15	2484.53	2213.94	1331.55	968.149
LYPLA2__chr1	408.847	440.905	949.203	455.599
GABARAP__chr17	4854.95	5011.76	7608.19	5618.37
FOXL2NB__chr3	0.898566	2.56838	1.21381	13.4609
HN1L__chr16	399.862	434.912	310.736	154.283
FABP6__chr5	61.1025	17.1225	696.729	376.905
MACF1__chr1	335.165	273.96	365.358	430.749
PRMT7__chr16	22.4641	21.4032	19.421	23.8154
ADAM19__chr5	5.39139	0	7.28289	7.24817
TXNDC9__chr2	110.524	116.433	109.243	48.6663
RPS6__chr9	33552.4	33950.5	18806.8	8908
INO80C__chr18	231.83	233.722	256.115	202.949
MT-ND2__chrM	7437.43	4409.91	4241.07	10390.8
TAF7__chr5	296.527	334.745	332.585	283.714
SPTBN1__chr2	735.925	686.613	922.499	1048.91
TST__chr22	656.852	731.132	903.078	570.535
TXNIP__chr1	2016.38	1262.79	1425.02	1359.55
MAPKAP1__chr9	294.73	230.298	264.612	163.602
CA12__chr15	697.287	592.439	1215.03	1393.72
DNAJB1__chr19	363.919	368.99	435.759	258.863
RAC1__chr7	2974.25	3113.73	5101.66	4185.3
PERP__chr6	1057.61	1041.91	1568.25	827.327
CAMK2G__chr10	132.089	119.858	106.816	138.751
SKAP2__chr7	746.708	842.428	1348.55	1234.26
CLSTN1__chr1	488.82	358.717	620.259	672.009
RPS27__chr1	19117	22571.8	9986.05	7508.07
VKORC1__chr16	1240.92	1332.99	1127.63	912.234
FTL__chr19	5594.47	5935.52	7258.61	3692.43
ANKRD20A9P__chr13	248.004	234.579	78.8979	434.89
EMC10__chr19	1140.28	1612.09	1581.6	1037.52
C2orf68__chr2	650.562	625.828	757.42	724.817
ARPC2__chr2	5792.15	6511.69	8797.73	6312.12
RASSF4__chr10	42.2326	47.0869	31.5592	57.9854
PPIE__chr1	132.988	116.433	80.1117	77.659
SLTM__chr15	196.786	229.442	263.398	548.79
RBM10__chrX	114.118	136.98	103.174	225.729
LAMA5__chr20	208.467	146.398	117.74	282.679
LRRC37A8P__chr17	12.5799	6.84901	1.21381	5.17727
WDR55__chr5	30.5512	29.1083	25.4901	21.7445
JUP__chr17	3821.6	3862.84	5030.05	4192.55
ESRG__chr3	306.411	240.571	32.773	351.019
TSIX__chrX	194.989	130.131	32.773	317.884
C2orf82__chr2	82.6681	83.0442	20.6348	16.5673
NUBP2__chr16	300.121	442.617	296.171	198.807
SERPINE2__chr2	67.3924	46.2308	594.769	489.769
SH3KBP1__chrX	522.067	673.771	824.18	760.023
HCFC1__chrX	539.139	538.503	423.621	440.068
VAT1__chr17	285.744	285.09	258.542	241.261
JUND__chr19	2450.39	2192.54	2972.63	3197.48
SH3D19__chr4	165.336	160.952	165.079	118.042
UQCRQ__chr5	2985.93	2573.51	3736.12	1982.89
TMEM30A__chr6	386.383	369.846	478.243	346.877
SRSF8__chr11	229.134	299.644	224.556	139.786
SPTAN1__chr9	363.021	332.177	537.72	635.768
WASF2__chr1	1362.23	1081.29	1341.26	1486.91
SLC44A2__chr19	442.094	475.15	674.881	842.859
IFNLR1__chr1	48.5226	25.6838	55.8355	65.2336
ACTB__chr7	7614.45	8312.98	14156.7	11666.5
SLC22A18AS__chr11	83.5666	99.3106	228.197	194.665
WWC3__chrX	63.7982	45.3747	54.6216	119.077
GABPA__chr21	32.3484	41.9502	40.0559	20.7091
CDC42EP1__chr22	1359.53	1562.43	439.401	353.09
UNC5B__chr10	79.0738	65.0656	195.424	249.544
VDAC1__chr5	4927.73	4665.89	4714.45	2762.59
FHL2__chr2	2104.44	1666.02	1789.16	980.574
OAZ1__chr19	1723.45	1870.64	2431.27	1356.44
AXIN1__chr16	163.539	161.808	132.306	151.176
COX6A1__chr12	9653.29	9719.6	10860	3876.74
ANXA4__chr2	1422.43	1450.28	1279.36	532.223
USP9X__chrX	393.572	420.358	435.759	574.677
OS9__chr12	807.811	770.513	968.624	1040.63
ARHGAP27__chr17	230.033	194.341	248.832	303.388
SOX13__chr1	164.438	126.707	217.273	200.878
PGM1__chr1	859.927	778.219	457.608	308.565
LINC00998__chr7	54.8125	67.634	50.9802	16.5673
TCTN3__chr10	126.698	107.016	92.2499	91.1199
SRSF2__chr17	974.944	1317.58	739.213	478.379
OSBPL10__chr3	205.772	178.93	145.658	54.879
GADD45GIP1__chr19	301.02	309.062	250.046	170.85
DSP__chr6	1680.32	1663.45	1829.22	2573.1
RPS19__chr19	7405.08	7172.62	2938.64	1714.71
GCNT3__chr15	1066.6	1105.26	3992.24	2841.28
VPS28__chr8	751.201	705.448	876.374	912.234
C1QL1__chr17	451.979	492.272	937.065	486.663
CALR__chr19	1605.74	1618.93	1956.67	1024.06
EEF1D__chr8	402.557	408.372	251.26	193.63
AKR7A2__chr1	923.726	822.737	849.67	505.301
DANT2__chrX	35.9426	14.5541	9.71051	79.7299
USP54__chr10	164.438	144.685	163.865	81.8008
DOCK5__chr8	60.2039	65.9217	128.664	205.02
P2RY2__chr11	40.4355	37.6695	173.575	246.438
CADPS2__chr7	45.8269	62.4972	46.1249	36.2409
PSMC1__chr14	382.789	396.386	406.628	340.664
EIF4A2__chr3	1333.47	1071.87	1120.35	709.286
RPL12__chr9	7574.01	7074.17	2953.21	2025.35
DCBLD2__chr3	70.0881	78.7636	82.5394	36.2409
RPS14__chr5	4604.25	4446.72	1944.53	807.654
COX7C__chr5	3266.29	3534.94	2826.97	1453.78
NDUFA4__chr7	1231.04	1266.21	1389.82	528.081
ITGB8__chr7	82.6681	84.7565	80.1117	82.8363
KIAA0368__chr9	181.51	135.268	177.217	199.842
ZYG11B__chr1	147.365	116.433	157.796	122.183
EIF3L__chr22	1641.68	1382.64	653.032	346.877
PDHB__chr3	258.787	301.356	202.707	222.622
HLA-E__chr6	1303.82	1126.66	1786.73	1698.14
EPB41L4A__chr5	97.9437	113.009	52.194	71.4463
B3GNT5__chr3	84.4652	83.0442	110.457	102.51
TXNRD2__chr22	83.5666	119.858	103.174	126.325
LOC441081__chr5	4.49283	9.41739	0	25.8863
DUOX2__chr15	431.312	141.261	2396.07	1814.11
PIK3R1__chr5	220.149	200.333	134.733	216.41
GSN__chr9	1107.03	816.744	1676.28	1683.65
SPATS2L__chr2	380.992	321.903	423.621	519.798
OAS1__chr12	268.671	286.802	985.617	947.44
C9orf40__chr9	41.334	30.8205	15.7796	20.7091
HNRNPUL1__chr19	1647.97	1878.34	1369.18	1699.18
BCL3__chr19	398.065	416.077	534.078	472.167
CDKN1C__chr11	1343.36	920.336	1767.31	1071.69
ITGB4__chr17	859.927	673.771	1263.58	2170.31
NCOR2__chr12	194.09	191.772	196.638	258.863
ZDHHC16__chr10	177.017	153.247	128.664	105.616
GRIK2__chr6	12.5799	8.56126	14.5658	44.5245
KDM2A__chr11	274.961	90.7494	120.168	230.906
PCBP2__chr12	2026.27	2067.54	1230.81	704.108
EXPH5__chr11	300.121	124.994	98.319	105.616
RBM43__chr2	21.5656	9.41739	19.421	15.5318
CS__chr12	626.3	642.095	426.049	343.771
PRR13__chr12	811.405	790.204	1323.06	1094.47
COPS8__chr2	98.8422	105.304	92.2499	42.4536
ATP5SL__chr19	789.839	829.586	693.088	460.777
SGPP2__chr2	492.414	517.1	389.634	274.395
B3GAT3__chr11	39.5369	53.0798	53.4078	43.489
AURKAIP1__chr1	240.816	287.658	293.743	214.339
UQCRFS1__chr19	658.649	519.669	629.97	203.984
PDXK__chr21	784.448	707.16	568.065	535.329
MRPL17__chr11	239.018	177.218	151.727	69.3754
CTTN__chr11	458.269	472.582	609.335	506.337
NOM1__chr7	35.0441	32.5328	24.2763	49.7018
LOC100129434__chr2	79.0738	53.9359	13.352	98.3681
LYPD8__chr1	281.251	226.017	1471.14	1229.08
SLC35C1__chr11	290.237	351.012	389.634	227.8
CAMKK2__chr12	217.453	331.321	469.746	471.131
ABR__chr17	189.597	190.06	145.658	180.169
FBXO31__chr16	168.032	171.225	132.306	211.232
HADHA__chr2	585.865	489.704	818.111	629.556
S100A16__chr1	1400.86	1263.64	2709.23	2125.79
SYNGR2__chr17	835.666	854.414	759.848	420.394
LARP1__chr5	1757.59	1767.04	1393.46	1726.1
PRR15__chr7	433.109	332.177	615.404	387.26
SEL1L__chr14	315.397	286.802	433.332	477.344
ZFX__chrX	32.3484	42.8063	33.9868	31.0636
PSME2__chr14	470.848	619.835	685.805	454.564
ETV4__chr17	205.772	178.074	184.5	235.048
PSMD2__chr3	199.482	255.982	286.46	226.764
XRCC6__chr22	637.083	613.842	515.871	398.65
MICAL2__chr11	1658.75	1625.78	2229.78	1452.74
DECR2__chr16	66.4939	94.1739	75.2565	76.6235
ADGRG6__chr6	96.1465	89.0371	132.306	174.992
SCD__chr10	5709.49	4145.36	3356.2	3426.32
GPNMB__chr7	0.898566	5.13676	1.21381	2.07091
MT-ND3__chrM	21803.7	11874.5	11377.1	9304.58
TMBIM6__chr12	4843.27	4603.39	7070.47	5153.45
FUT2__chr19	124.002	151.534	199.066	157.389
EIF2AK1__chr7	1645.27	1576.13	1295.14	790.051
MYH14__chr19	2281.46	2014.46	4084.49	6722.16
RPS11__chr19	9574.22	9069.8	5411.18	3659.29
RPL34__chr4	8976.67	8716.22	4034.72	2670.43
ANXA5__chr4	434.007	499.121	398.131	160.495
PGRMC1__chrX	753.897	672.915	591.128	324.097
KLK10__chr19	1507.79	1430.59	3120.72	2181.7
LINC01138__chr1	35.0441	16.2664	36.4144	48.6663
SYT8__chr11	209.366	162.664	310.736	775.555
RPL13__chr16	13695.9	13076.5	5755.91	3950.25
MAP7__chr6	428.616	345.019	452.753	412.11
FAM120AOS__chr9	65.5953	73.6268	92.2499	55.9145
RPS13__chr11	6589.18	5622.18	3234.82	1154.53
GNB1__chr1	1553.62	1398.05	1763.67	1139
RPS24__chr10	9332.5	8779.57	4139.11	2866.13
PLEKHG1__chr6	39.5369	39.3818	59.4769	46.5954
SLC4A2__chr7	212.062	241.428	203.921	230.906
RPL3__chr22	9273.2	8461.09	3461.8	2092.65
AES__chr19	2393.78	2608.62	4440.13	5299.45
UBAC2__chr13	304.614	273.104	247.618	207.091
FRMD3__chr9	5.39139	5.99288	209.99	183.275
NASP__chr1	153.655	218.312	105.602	111.829
ELF3__chr1	3131.5	2505.88	2818.48	2630.05
LOC101929486__chr20	352.238	325.328	103.174	814.902
UBA52__chr19	5580.99	6127.29	3778.6	2535.83
SLITRK6__chr13	1.79713	1.71225	6.06907	11.39
BRI3__chr7	646.967	603.569	1014.75	507.372
C9orf78__chr9	346.846	315.911	410.269	425.571
TPP1__chr11	476.24	450.322	693.088	390.366
MGAT1__chr5	240.816	224.305	347.151	255.757
TCIRG1__chr11	87.1609	88.181	172.362	354.125
PSMC2__chr7	191.395	223.449	205.135	86.9781
MSMO1__chr4	2250.01	2264.45	2360.87	1899.02
TIMM50__chr19	301.918	282.522	236.694	106.652
UBE2W__chr8	149.162	174.65	196.638	115.971
DCAF6__chr1	263.28	212.319	185.714	173.956
TOMM7__chr7	917.436	883.522	587.486	360.338
CSNK1G3__chr5	133.886	123.282	151.727	144.963
GSTP1__chr11	2515.09	2743.03	3283.37	1820.33
TOB1__chr17	182.409	146.398	307.095	391.401
HGSNAT__chr8	162.64	162.664	274.322	184.311
RPL37__chr5	13265.5	12443.8	5494.94	3151.92
EHD4__chr15	102.436	124.138	165.079	126.325
SEMA3B__chr3	78.1752	65.0656	199.066	317.884
ARHGAP26__chr5	211.163	181.499	189.355	428.678
RPN1__chr3	894.972	818.457	960.127	680.293
PLP2__chrX	321.687	338.17	293.743	104.581
NR1H2__chr19	442.094	410.084	460.036	344.806
RFX1__chr19	89.8566	61.6411	75.2565	89.049
STK17A__chr7	46.7254	59.0727	98.319	47.6309
FAM46A__chr6	428.616	418.646	801.117	950.546
ZHX3__chr20	85.3637	83.9004	92.2499	194.665
RGS2__chr1	341.455	440.905	1642.29	1423.75
SOD3__chr4	87.1609	70.2023	40.0559	43.489
PRDX5__chr11	3695.8	3802.06	5031.26	3739.02
SSRP1__chr11	265.077	259.406	109.243	100.439
ANAPC16__chr10	434.906	482.855	387.207	268.182
PTBP1__chr19	1018.97	1189.16	858.167	658.548
SLC38A10__chr17	359.426	315.054	356.861	411.075
ZNF366__chr5	0	2.56838	0	6.21272
LINC00504__chr4	650.562	362.141	94.6775	912.234
STMN1__chr1	471.747	551.345	326.516	168.779
RACK1__chr5	5064.32	4231.83	2238.27	1321.24
DCTD__chr4	310.005	267.111	179.645	67.3045
LDHA__chr11	4972.66	4606.81	5095.59	3007.99
RPL35__chr9	8956.01	9790.66	3415.67	2548.25
RNF103__chr2	433.109	439.193	645.749	409.004
PHLDA1__chr12	736.824	601.857	392.062	196.736
CLPX__chr15	63.7982	77.9075	48.5526	36.2409
MPRIP__chr17	221.047	180.643	342.296	422.465
BACE2__chr21	344.151	327.896	176.003	155.318
ZIM2-AS1__chr19	70.9867	45.3747	8.4967	63.1627
STOM__chr9	23.3627	23.1154	184.5	152.212
TM9SF3__chr10	1919.34	1743.93	2504.1	1678.47
BCKDHB__chr6	269.57	307.349	235.48	124.254
ACLY__chr17	894.073	773.082	515.871	415.217
IGFBP4__chr17	639.779	521.381	418.766	478.379
KIFAP3__chr1	88.958	90.7494	120.168	132.538
CALB1__chr8	141.075	136.98	82.5394	73.5172
U2SURP__chr3	266.874	312.486	213.631	332.381
TSR2__chrX	78.1752	99.3106	101.96	81.8008
TUBA4A__chr2	248.004	227.73	184.5	134.609
GALE__chr1	252.497	214.888	388.421	331.345
CLMN__chr14	253.396	212.319	250.046	431.784
ERGIC3__chr20	1399.07	1442.57	1263.58	801.441
MRPL4__chr19	392.673	480.287	310.736	220.552
STX7__chr6	216.554	208.039	313.164	160.495
CCDC88A__chr2	29.6527	35.1012	26.7039	85.9426
SYTL5__chrX	8.98566	2.56838	33.9868	48.6663
SLC39A4__chr8	221.047	144.685	1046.31	1552.14
GLI4__chr8	56.6096	46.2308	74.0427	64.1981
GCH1__chr14	1107.03	954.581	1490.56	709.286
CLEC2D__chr12	19.7684	16.2664	6.06907	15.5318
KLF3__chr4	383.688	482.855	639.68	1200.09
HAX1__chr1	192.293	237.147	206.348	100.439
SKI__chr1	310.904	267.967	256.115	202.949
MPLKIP__chr7	114.118	83.9004	82.5394	45.5599
BRD7__chr16	212.96	218.312	151.727	186.382
RCN1__chr11	357.629	401.523	258.542	208.126
PQLC3__chr2	62.001	41.9502	36.4144	43.489
EIF3E__chr8	1040.54	935.746	500.091	477.344
HSP90AA1__chr14	2514.19	2501.6	2901.02	2885.81
TMC6__chr17	86.2623	64.2095	64.3322	63.1627
RPL31__chr2	3625.71	3444.2	1786.73	831.469
AK1__chr9	499.603	744.83	906.719	844.93
RPLP0__chr12	3780.27	2966.48	1439.58	569.499
SON__chr21	723.345	635.246	758.634	1117.25
CFD__chr19	45.8269	44.5186	48.5526	43.489
GPX4__chr19	2298.53	2422.84	3532.2	2496.48
MT-TD__chrM	8.08709	1.71225	2.42763	4.14181
GTF2H1__chr11	77.2767	102.735	78.8979	88.0135
RPN2__chr20	868.015	702.023	1545.19	754.845
CSRP1__chr1	1613.82	1962.24	1802.51	1185.59
FAM98A__chr2	126.698	175.506	126.237	83.8717
FBLIM1__chr1	619.112	617.267	1062.09	838.717
PDE12__chr3	114.118	104.447	91.0361	70.4108
CLDND1__chr3	247.106	269.68	256.115	95.2617
PTOV1-AS2__chr19	4.49283	13.698	2.42763	24.8509
JOSD1__chr22	212.96	191.772	463.677	272.324
RAB25__chr1	2657.06	2738.75	2450.69	1529.36
NUCB2__chr11	160.843	159.239	167.506	151.176
PSMB4__chr1	991.118	1023.07	966.196	589.173
IL17RE__chr3	242.613	219.168	256.115	340.664
MYO1D__chr17	467.254	416.933	514.657	452.493
CD151__chr11	1531.16	1983.64	2820.9	2678.72
AKAP9__chr7	229.134	267.967	370.213	1210.44
BPGM__chr7	20.667	36.8134	83.7532	21.7445
TRAM1__chr8	1072.89	1192.58	1942.1	870.816
KIF13A__chr6	195.887	258.55	185.714	210.197
MDH2__chr7	878.797	798.766	543.789	313.742
PKP4__chr2	258.787	302.213	182.072	317.884
TPMT__chr6	191.395	238.003	432.118	271.289
SEH1L__chr18	71.8853	105.304	50.9802	31.0636
NUCKS1__chr1	1536.55	1333.84	1028.1	1683.65
DGKA__chr12	288.44	306.493	515.871	713.427
PTPN23__chr3	152.756	116.433	246.404	150.141
SKP1__chr5	876.102	931.465	1048.74	494.947
UPF2__chr10	142.872	124.994	125.023	243.332
SMG1__chr16	161.742	160.096	143.23	221.587
MBNL2__chr13	431.312	306.493	446.684	293.033
RPL13A__chr19	7618.04	7316.45	2603.63	1642.23
ATG12__chr5	174.322	158.383	246.404	305.459
DYNLL1__chr12	1553.62	1505.93	2337.81	1012.67
NPY1R__chr4	13.4785	23.9715	18.2072	24.8509
PMPCA__chr9	152.756	178.93	99.5328	111.829
CHCHD2__chr7	3726.35	3861.13	4043.22	2239.69
LPIN1__chr2	478.936	511.107	383.565	455.599
KIF1B__chr1	88.0594	121.57	120.168	280.608
H2AFY__chr5	3059.62	3340.6	3641.44	1904.2
TSPAN3__chr15	1476.34	1691.71	2666.75	1546.97
DHRS9__chr2	51.2182	29.9644	990.472	398.65
CASP9__chr1	49.4211	65.0656	87.3946	54.879
CNBP__chr3	354.035	290.227	268.253	181.204
LOC101928505__chr5	8.08709	2.56838	4.85526	6.21272
TPI1__chr12	6248.63	5849.05	4573.65	3712.1
CTSL__chr9	32.3484	59.0727	50.9802	24.8509
ABCG2__chr4	162.64	172.081	779.269	558.109
DDX5__chr17	552.618	703.736	721.006	565.358
LCOR__chr10	477.138	483.711	615.404	778.661
RAB15__chr14	365.716	412.653	350.792	289.927
UBA1__chrX	1527.56	1792.73	1882.63	2357.73
BLOC1S1__chr12	522.067	706.304	1005.04	672.009
HOXB7__chr17	398.963	520.525	656.674	535.329
ETS1__chr11	62.8996	56.5043	116.526	129.432
CCM2__chr7	68.291	66.7778	66.7598	94.2263
RPL27A__chr11	9310.94	8820.67	4546.95	2401.22
HNRNPC__chr14	5188.32	4927.86	3381.69	1894.88
ZFPM1__chr16	177.916	155.815	91.0361	148.07
NCOA3__chr20	42.2326	27.396	80.1117	113.9
TMEM219__chr16	1455.68	911.774	1603.45	831.469
TOP2B__chr3	384.586	447.754	285.246	200.878
BMP4__chr14	2072.09	1735.37	873.946	636.804
AP1G1__chr16	337.861	326.184	361.717	411.075
CTSE__chr1	1277.76	1297.03	3381.69	1754.06
ABCC3__chr17	1196.89	926.328	1228.38	1301.56
CA9__chr9	611.923	462.308	191.783	216.41
MARCKSL1__chr1	3740.73	3818.32	3058.81	2301.81
SLC9A3R1__chr17	965.958	915.199	1891.12	1614.27
NSA2__chr5	558.009	576.173	366.572	344.806
PPP1CC__chr12	655.054	666.066	498.878	329.274
ABCB8__chr7	44.9283	36.8134	61.9045	45.5599
ARL2__chr11	273.164	299.644	348.365	241.261
ARFGEF2__chr20	158.148	160.096	155.368	189.488
EFNA1__chr1	479.834	333.033	276.75	166.708
HSPA8__chr11	3698.5	4590.55	2875.53	1467.24
RPS2__chr16	15077.9	11994.3	4847.97	2302.85
TIPRL__chr1	226.439	291.939	299.812	200.878
VIL1__chr2	471.747	369.846	481.884	485.628
ITGA3__chr17	310.005	249.133	349.579	326.168
PTP4A2__chr1	2338.07	2481.05	3636.59	3277.21
CD59__chr11	921.03	1097.55	2725.01	1628.77
VPS35__chr16	607.43	604.425	640.894	609.882
TTN__chr2	6.28996	6.84901	0	19.6736
ATP5H__chr17	485.226	526.518	536.506	326.168
DCAF7__chr17	521.168	488.848	479.457	579.854
ZNF804A__chr2	8.08709	2.56838	2.42763	9.31908
TMC7__chr16	26.957	17.9786	41.2697	62.1272
GUK1__chr1	449.283	486.28	659.101	371.728
RPS6KL1__chr14	8.08709	17.9786	10.9243	24.8509
KANSL3__chr2	57.5082	69.3462	65.546	48.6663
ANXA13__chr8	233.627	269.68	270.681	125.29
OCIAD1__chr4	487.023	562.475	639.68	439.032
RIN1__chr11	62.001	55.6482	42.4835	51.7727
CHCHD10__chr22	1447.59	1685.71	1026.89	674.08
AGRN__chr1	468.153	323.616	473.388	964.007
NFKBIE__chr6	108.726	58.2166	89.8223	83.8717
NVL__chr1	28.7541	24.8277	38.8421	54.879
DPH2__chr1	67.3924	72.7707	29.1315	7.24817
PLXNA3__chrX	98.8422	138.692	246.404	651.3
PRPF40A__chr2	358.528	458.884	503.733	516.691
ELL2__chr5	511.284	277.385	651.818	572.606
TMCO1__chr1	488.82	565.899	837.532	449.387
NAT6__chr3	26.957	32.5328	19.421	30.0281
C1orf106__chr1	457.37	462.308	629.97	639.91
RPL9__chr4	8575.01	8109.23	4346.67	2357.73
CAP1__chr1	2081.08	1988.78	4176.73	3327.95
MKRN1__chr7	880.594	795.341	820.538	879.1
RYBP__chr3	418.732	374.127	469.746	477.344
KRT7__chr12	1571.59	1385.21	1835.29	1453.78
TMEM238__chr19	317.194	315.911	367.786	368.621
FXYD5__chr19	407.05	386.969	373.855	346.877
ATP5D__chr19	604.735	710.585	496.45	505.301
TMEM222__chr1	285.744	307.349	387.207	393.472
RPL36AL__chr14	1427.82	1459.69	1558.54	912.234
CTNNA1__chr5	1103.44	880.098	1465.07	916.376
CASP7__chr10	213.859	223.449	470.96	219.516
EFHD2__chr1	1360.43	1197.72	1262.37	978.503
RPS9__chr19	4698.6	4983.51	2533.23	1600.81
GHET1__chr7	300.121	180.643	48.5526	365.515
DHCR7__chr11	1189.7	932.321	555.927	336.522
GUCD1__chr22	263.28	228.586	207.562	144.963
NECTIN2__chr19	427.717	399.811	555.927	433.855
FKBP2__chr11	530.154	510.251	843.601	650.265
TSC22D1__chr13	735.027	722.57	494.022	436.961
MRPL12__chr17	217.453	298.788	145.658	99.4035
DCAF8__chr1	104.234	131.843	117.74	157.389
DBNDD1__chr16	365.716	425.495	355.648	440.068
GALNT1__chr18	676.62	654.936	928.568	735.172
ZFP36L1__chr14	2421.63	2110.35	1644.72	1183.52
TGFBR2__chr3	142.872	136.98	97.1051	57.9854
CLIP2__chr7	106.929	108.728	101.96	133.573
OGT__chrX	209.366	213.175	155.368	144.963
SLC16A3__chr17	751.201	612.13	1103.36	1448.6
LINC01578__chr15	347.745	284.234	384.779	246.438
FAM86EP__chr4	7.18853	3.4245	9.71051	7.24817
TSKU__chr11	307.309	169.513	256.115	132.538
FABP5__chr8	1430.52	1317.58	2831.83	1180.42
PDLIM5__chr4	595.749	533.367	883.657	901.88
MAPK3__chr16	1123.21	987.969	1806.16	1468.27
CDK2AP1__chr12	1079.18	1209.71	1062.09	603.669
AOC1__chr7	1442.2	1081.29	2237.06	1789.26
MIA3__chr1	274.063	225.161	385.993	443.174
LRPAP1__chr4	722.447	678.908	799.904	381.047
PTBP3__chr9	664.939	608.706	722.22	919.483
CDH3__chr16	506.791	282.522	176.003	105.616
RPL10A__chr6	9727.87	9439.65	3159.56	1407.18
FADS1__chr11	1366.72	1426.31	707.654	774.519
RNF126__chr19	183.307	218.312	211.204	172.921
RNA45S5__chr21	4183.72	3760.96	2775.99	8775.47
TTL__chr2	53.9139	47.9431	75.2565	67.3045
ASB8__chr12	141.973	183.211	240.335	215.374
HEMK1__chr3	32.3484	36.8134	23.0625	22.78
CASP2__chr7	173.423	125.851	116.526	108.723
C1orf116__chr1	376.499	286.802	341.082	225.729
RHOC__chr1	493.313	514.532	1692.06	1262.22
H2AFZ__chr4	749.404	783.355	441.828	181.204
RPL7A__chr9	6761.71	6385.84	2830.61	1911.45
TIMP1__chrX	1774.67	2273.87	5399.05	4663.68
SHFM1__chr7	829.376	832.155	838.746	431.784
OLAH__chr10	3.59426	0.856126	0	2.07091
LZIC__chr1	168.032	207.183	245.19	238.154
UGGT1__chr2	277.657	246.564	196.638	295.104
ZNF106__chr15	255.193	255.982	217.273	405.898
EPPIN__chr20	5.39139	0.856126	2.42763	4.14181
ZNF706__chr8	879.696	813.32	1233.24	459.741
RPS16__chr19	10459.3	9519.27	4133.04	1828.61
SYK__chr9	200.38	201.19	313.164	306.494
DDIT4__chr10	2014.58	1178.89	782.91	523.939
HSPD1__chr2	1310.11	1198.58	387.207	302.352
SETD1A__chr16	126.698	135.268	83.7532	79.7299
TUBB__chr6	3664.35	3806.34	1983.37	1655.69
ATP5F1__chr1	1104.34	1267.07	934.637	440.068
PRDX1__chr1	932.711	993.106	849.67	600.563
CD63__chr12	3761.4	3903.93	8547.68	4962.93
RPLP2__chr11	6831.8	6528.82	3102.51	1901.09
FAM177A1__chr14	119.509	100.167	240.335	200.878
SLC29A3__chr10	26.0584	17.1225	23.0625	23.8154
CALM2__chr2	2723.55	2934.8	4211.94	2400.18
LAMTOR4__chr7	324.382	310.774	395.703	261.97
MFGE8__chr15	250.7	240.571	398.131	306.494
PGBD1__chr6	4.49283	2.56838	4.85526	3.10636
SREBF2__chr22	1322.69	1183.17	1062.09	1019.92
SCRIB__chr8	322.585	226.017	275.536	232.977
SF3B5__chr6	685.606	608.706	646.963	392.437
AKT1__chr14	300.121	351.868	324.088	225.729
GP2__chr16	1.79713	9.41739	0	6.21272
ROCK2__chr2	547.227	521.381	714.937	1108.97
FAM155A__chr13	220.149	198.621	248.832	216.41
FAM120A__chr9	1587.77	1556.44	1548.83	1433.07
SDF2__chr17	139.278	141.261	218.487	101.474
GDE1__chr16	834.768	690.038	826.608	537.4
SLC9A1__chr1	380.992	326.184	636.039	687.541
SDF4__chr1	529.255	575.317	798.69	497.018
TMEM70__chr8	821.289	862.119	826.608	422.465
CD28__chr2	0.898566	0.856126	2.42763	7.24817
SNRPD3__chr22	637.982	698.599	526.795	426.607
VMP1__chr17	702.678	911.774	950.417	574.677
LRRC58__chr3	126.698	112.153	88.6084	133.573
STIP1__chr11	483.428	529.942	754.992	697.896
ST14__chr11	834.768	720.858	1068.16	1003.35
GMPPA__chr2	69.1896	69.3462	88.6084	104.581
MFAP5__chr12	2.6957	0.856126	0	1.03545
EVPL__chr17	161.742	151.534	191.783	179.133
APOBEC1__chr12	106.929	99.3106	173.575	72.4817
ATPIF1__chr1	1973.25	2078.67	2198.22	1043.74
PIN4__chrX	314.498	388.681	322.875	209.162
MYO1C__chr17	1095.35	718.29	1444.44	1445.49
ACY3__chr11	182.409	119.858	184.5	172.921
TEX9__chr15	9.88422	9.41739	8.4967	36.2409
PROM1__chr4	643.373	667.778	598.41	777.625
RTFDC1__chr20	262.381	268.824	353.22	201.913
SAP18__chr13	1040.54	1132.65	1204.1	494.947
MAPK6__chr15	292.034	217.456	451.539	260.934
RBM22__chr5	209.366	211.463	251.26	153.247
CRYBB2P1__chr22	28.7541	26.5399	23.0625	67.3045
CPT2__chr1	98.8422	89.8932	97.1051	101.474
UGT2B17__chr4	61.1025	66.7778	286.46	106.652
EIF2AK2__chr2	147.365	138.692	162.651	195.701
ACSL5__chr10	548.125	490.56	773.2	510.478
COQ7__chr16	49.4211	18.8348	12.1381	11.39
RAB1B__chr11	1335.27	1581.26	1687.2	1639.12
PCBP1__chr2	1905.86	1884.33	1997.94	983.681
RBCK1__chr20	701.78	596.72	502.519	509.443
ACACA__chr17	83.5666	74.483	52.194	91.1199
HS3ST1__chr4	83.5666	70.2023	208.776	114.935
POLR2E__chr19	1001.9	1034.2	871.519	726.888
SRP14__chr15	1013.58	999.099	1323.06	932.943
NEAT1__chr11	2583.38	1366.38	2391.21	26727.1
DIDO1__chr20	225.54	237.147	229.411	271.289
NDUFS5__chr1	1158.25	1066.73	1041.45	620.237
TKT__chr3	1185.21	1156.63	451.539	371.728
ZBTB7C__chr18	377.398	410.941	538.934	643.017
OSBPL2__chr20	182.409	198.621	292.529	192.594
DHRS3__chr1	810.506	720.002	1048.74	737.243
AP2B1__chr17	541.835	535.079	501.305	562.251
IGFBP3__chr7	2047.83	1405.76	2987.2	2136.14
ERMP1__chr9	80.8709	79.6197	69.1874	75.5881
STAT6__chr12	448.384	470.013	619.045	536.365
SPINT1__chr15	1037.84	882.666	2255.27	1562.5
SYTL1__chr1	557.111	525.661	241.549	475.273
ARF4__chr3	916.537	1010.23	963.769	353.09
PCA3__chr9	8.08709	3.4245	4.85526	22.78
PAK4__chr19	209.366	220.881	178.431	154.283
CCT2__chr12	811.405	938.314	507.374	277.501
DDHD1__chr14	91.6537	61.6411	26.7039	164.637
SPATA20__chr17	177.017	154.959	219.7	257.828
USP53__chr4	109.625	77.9075	220.914	401.756
RPS7__chr2	4812.72	4784.03	2551.44	1181.45
IDH1__chr2	1099.84	998.243	975.907	451.458
MT-TS2__chrM	109.625	35.9573	44.9111	48.6663
INSR__chr19	594.851	401.523	538.934	448.351
AHNAK__chr11	1012.68	593.295	2363.3	2907.55
MRRF__chr9	162.64	172.937	120.168	39.3472
ATP5B__chr12	2642.68	2791.83	2541.73	1662.94
USMG5__chr10	832.072	895.508	968.624	489.769
RHBDD2__chr7	656.852	701.167	960.127	784.874
CTSS__chr1	418.732	341.594	473.388	414.181
RTN4__chr2	1406.26	1335.56	2387.57	1865.89
HSD3B7__chr16	252.497	299.644	178.431	155.318
FZD3__chr8	153.655	154.959	144.444	192.594
ARL8B__chr3	221.946	216.6	373.855	308.565
OPTN__chr10	408.847	291.939	694.302	627.485
PNPLA8__chr7	85.3637	105.304	173.575	174.992
ABCA9__chr17	3.59426	6.84901	4.85526	47.6309
IQGAP1__chr15	1145.67	916.055	1270.86	1338.84
TJP3__chr19	161.742	170.369	245.19	236.083
DNAJC9-AS1__chr10	3.59426	0.856126	0	4.14181
ETFA__chr15	363.021	428.063	415.124	169.814
LOC101929165__chr10	8.98566	2.56838	2.42763	33.1345
CUL7__chr6	259.686	250.845	160.223	340.664
MRPS10__chr6	529.255	628.397	824.18	702.037
ABHD12__chr20	564.299	559.906	859.381	970.22
LOC643406__chr20	67.3924	33.3889	12.1381	79.7299
PET100__chr19	389.079	436.624	594.769	288.891
HSPE1__chr2	874.304	1198.58	548.644	218.481
PNISR__chr6	578.676	505.971	446.684	2201.37
SLC1A5__chr19	487.921	484.567	282.819	261.97
CTSD__chr11	1162.74	1237.96	2590.28	2584.49
FXN__chr9	105.132	127.563	35.2006	46.5954
TRIM14__chr9	235.424	236.291	282.819	689.612
RPS3A__chr4	10505.1	11789.7	4894.1	2156.85
NDUFA6__chr22	460.066	506.827	678.522	331.345
KDM6B__chr17	132.089	86.4687	120.168	240.225
TRAPPC6A__chr19	171.626	152.39	104.388	68.3399
CALU__chr7	283.947	264.543	297.385	487.699
DAGLB__chr7	38.6383	39.3818	26.7039	59.0208
EPAS1__chr2	604.735	541.928	974.693	728.959
EIF5__chr14	558.908	655.793	859.381	607.811
STAG2__chrX	354.933	304.781	354.434	360.338
RAP1B__chr12	373.803	367.278	697.943	355.16
UFSP1__chr7	2.6957	6.84901	18.2072	2.07091
CTBP2__chr10	324.382	345.019	402.986	550.861
NMRAL1__chr16	182.409	191.772	115.312	100.439
GSK3A__chr19	720.65	689.181	826.608	1151.42
RCC2__chr1	166.235	176.362	67.9736	65.2336
TPM4__chr19	2194.3	2234.49	2586.64	1765.45
UBE2L6__chr11	203.076	215.744	241.549	132.538
RSU1__chr10	334.266	364.71	291.315	145.999
ZSWIM8__chr10	45.8269	35.1012	71.615	93.1908
RBFOX2__chr22	258.787	216.6	284.033	229.871
MMP24-AS1__chr20	1476.34	1289.33	1335.2	1222.87
ABHD11__chr7	193.192	213.175	298.598	251.615
FAM131C__chr1	124.002	95.03	139.589	217.445
ATP5G2__chr12	3798.24	3353.45	2473.75	1251.86
SETD1B__chr12	75.4795	83.0442	111.671	129.432
ABLIM1__chr10	638.88	595.864	543.789	521.868
PDIA3__chr15	883.29	737.981	829.035	621.272
LOC100131257__chr7	772.767	595.864	169.934	1265.32
PXDN__chr2	0.898566	0.856126	1.21381	3.10636
RTN3__chr11	702.678	638.67	662.743	499.089
YWHAZ__chr8	3459.48	3306.36	5020.34	3395.25
SERBP1__chr1	1718.06	1816.7	1003.82	847.001
DVL3__chr3	393.572	329.609	326.516	532.223
TMBIM4__chr12	416.935	386.113	564.424	282.679
ARL6IP5__chr3	1235.53	1137.79	1474.78	1190.77
PAPOLA__chr14	412.442	406.66	426.049	377.94
PYGB__chr20	212.062	242.284	209.99	313.742
CLTA__chr9	675.721	807.327	922.499	531.188
CLDN7__chr17	3063.21	2594.92	5748.62	3445.99
FOXP1__chr3	970.451	780.787	1122.78	1666.04
ALCAM__chr3	351.339	345.019	393.276	399.685
RPL28__chr19	4697.7	4941.56	2658.25	2400.18
ZFYVE21__chr14	192.293	192.628	188.141	81.8008
TNFRSF14__chr1	349.542	270.536	377.496	417.288
CD81__chr11	2639.09	2454.51	1898.41	1378.19
GSPT1__chr16	732.331	840.716	553.499	400.72
LAGE3__chrX	182.409	174.65	156.582	103.545
DDX1__chr2	343.252	274.816	325.302	279.572
ZNF18__chr17	24.2613	15.4103	21.8487	9.31908
FUCA2__chr6	321.687	368.99	553.499	492.876
HNRNPA3__chr2	581.372	667.778	466.105	388.295
CFLAR__chr2	461.863	383.544	419.98	932.943
NBAS__chr2	109.625	83.0442	77.6841	130.467
PIGA__chrX	26.957	23.9715	33.9868	26.9218
FAM171A1__chr10	368.412	358.717	268.253	331.345
RELA__chr11	133.886	90.7494	104.388	95.2617
KLF6__chr10	687.403	636.958	2085.33	2266.61
CDH17__chr8	3330.98	2588.07	4690.18	4950.5
PLLP__chr16	170.727	171.225	188.141	119.077
FBXW5__chr9	227.337	202.046	257.329	395.543
GIPC1__chr19	746.708	901.501	1312.13	1327.45
VWA1__chr1	363.021	372.415	490.381	433.855
KLK7__chr19	611.923	563.331	2062.27	1959.08
ASL__chr7	223.743	273.104	286.46	269.218
APEX1__chr14	1302.92	1228.54	748.923	324.097
MDM4__chr1	115.915	153.247	105.602	504.266
IDH3B__chr20	213.859	303.069	217.273	193.63
SEC24D__chr4	97.9437	80.4759	137.161	78.6945
NEDD8__chr14	442.993	520.525	654.246	316.849
TJP2__chr9	216.554	201.19	207.562	271.289
NDUFB7__chr19	397.166	472.582	532.864	353.09
DDAH1__chr1	2177.22	1819.27	2099.9	1740.6
DAD1__chr14	619.112	783.355	799.904	334.451
TUBA1B__chr12	2745.12	3159.11	1996.72	1370.94
PRR15L__chr17	373.803	362.141	432.118	387.26
BTD__chr3	135.683	124.138	162.651	113.9
COA1__chr7	183.307	251.701	142.016	75.5881
FIS1__chr7	491.515	546.208	555.927	365.515
TUFM__chr16	1226.54	1284.19	740.427	478.379
MUC13__chr3	1699.19	1517.06	6968.51	3860.17
ASCC1__chr10	176.119	160.952	172.362	118.042
PDE6A__chr5	24.2613	11.1296	7.28289	67.3045
TBL1X__chrX	233.627	203.758	166.293	329.274
PSMB1__chr6	1528.46	1559.86	1717.55	813.866
NACC1__chr19	243.511	249.989	208.776	227.8
DHRS11__chr17	930.914	787.636	1075.44	1050.99
PIEZO1__chr16	129.393	89.8932	128.664	202.949
AK2__chr1	762.882	751.679	555.927	328.239
KLF5__chr13	1485.33	1233.68	1876.56	1968.4
BAZ1B__chr7	260.584	307.349	259.756	461.812
DBI__chr2	3168.34	2463.07	2466.47	1014.74
PPARA__chr22	307.309	184.923	310.736	457.67
TUBA1C__chr12	1054.92	1144.64	1448.08	855.284
VPS18__chr15	47.624	23.9715	80.1117	54.879
MRPS18A__chr6	147.365	137.836	98.319	71.4463
GLA__chrX	59.3053	59.9288	40.0559	21.7445
SOD1__chr21	1616.52	1609.52	1189.54	639.91
HINT2__chr9	103.335	150.678	167.506	121.148
ALDH1A1__chr9	1039.64	1240.53	1057.23	727.924
ATP5J2__chr7	2188.01	2268.73	3079.45	1745.77
CTBP1__chr4	1099.84	1208.85	924.926	847.001
TUBGCP4__chr15	73.6824	77.0513	49.7664	115.971
SCNN1A__chr12	1499.71	1466.54	2383.93	2541
RNF10__chr12	442.094	475.15	502.519	517.727
BRIP1__chr17	17.0727	15.4103	4.85526	12.4254
RPL36__chr19	4259.2	4138.51	2318.39	1371.98
HADH__chr4	311.802	297.076	274.322	90.0844
MAZ__chr16	200.38	230.298	218.487	115.971
DNASE1L1__chrX	9.88422	13.698	2.42763	30.0281
PGK1__chrX	4754.31	4231.83	3522.49	1619.45
ATN1__chr12	124.002	89.8932	93.4637	88.0135
SNRPC__chr6	265.077	270.536	151.727	85.9426
DDX46__chr5	191.395	174.65	146.872	246.438
KIF3B__chr20	311.802	369.846	407.842	433.855
MYO10__chr5	456.471	376.695	304.667	360.338
PKIA__chr8	0.898566	1.71225	2.42763	1.03545
USH1C__chr11	986.625	1055.6	1593.74	1470.34
LINC00864__chr10	6.28996	0.856126	27.9177	48.6663
SARAF__chr8	351.339	292.795	390.848	194.665
PGLS__chr19	291.135	328.752	325.302	312.707
IGBP1__chrX	405.253	402.379	381.138	239.19
NR5A2__chr1	72.7838	62.4972	67.9736	57.9854
PMF1__chr1	257.888	364.71	438.187	287.856
NSMCE1__chr16	612.822	468.301	483.098	315.813
SERPINF2__chr17	98.8422	79.6197	53.4078	94.2263
SFN__chr1	695.49	853.558	810.828	707.215
SEMA5A__chr5	58.4068	40.2379	135.947	172.921
MT-TV__chrM	533.748	195.197	393.276	144.963
MTA2__chr11	258.787	339.026	268.253	181.204
TTC3__chr21	724.244	690.038	585.058	1288.1
SAR1B__chr5	267.773	364.71	485.526	224.693
NELFCD__chr20	261.483	287.658	224.556	152.212
MRFAP1__chr4	874.304	1017.08	869.091	650.265
HPCAL1__chr2	1294.83	1029.92	1204.1	745.526
H2AFJ__chr12	643.373	730.276	716.15	546.719
OCIAD2__chr4	826.681	797.053	1410.45	509.443
MYO15B__chr17	37.7398	37.6695	145.658	503.23
TRAPPC4__chr11	305.512	344.163	358.075	154.283
PPP2CA__chr5	712.563	747.398	955.272	606.776
TPD52__chr8	1796.23	1636.91	1685.99	1071.69
ARPC4__chr3	1076.48	1144.64	1717.55	1266.36
RPL36A__chrX	796.129	806.471	282.819	290.962
COX7A2__chr6	2303.02	2288.42	3334.35	1287.07
DAP__chr5	445.689	476.862	487.953	231.942
OAF__chr11	227.337	203.758	99.5328	50.7372
MPZL3__chr11	154.553	154.959	303.454	235.048
RUVBL2__chr19	183.307	157.527	80.1117	56.9499
BCYRN1__chr2	42.2326	58.2166	40.0559	122.183
TBC1D10B__chr16	162.64	166.945	248.832	255.757
COLCA2__chr11	76.3781	65.0656	26.7039	47.6309
POLD4__chr11	295.628	240.571	532.864	365.515
IFT22__chr7	200.38	258.55	157.796	109.758
GSK3B__chr3	394.47	379.264	372.641	456.635
RPS28__chr19	7600.97	7872.08	4418.28	3509.15
TXNDC15__chr5	130.292	124.138	173.575	110.794
GNS__chr12	1060.31	1041.05	1064.52	1059.27
GLIS2__chr16	33.2469	22.2593	16.9934	15.5318
MMGT1__chrX	92.5523	126.707	112.885	83.8717
PJA2__chr5	199.482	229.442	291.315	337.558
LPGAT1__chr1	179.713	192.628	314.378	375.87
UBE2D2__chr5	459.167	464.02	447.897	244.367
TFAP2A__chr6	121.306	147.254	71.615	187.417
IFI6__chr1	562.502	714.865	2098.68	1721.96
LINC00173__chr12	1.79713	5.99288	1.21381	16.5673
EIF3K__chr19	485.226	455.459	440.615	259.899
CDC42EP4__chr17	417.833	474.294	413.911	437.997
HSPBP1__chr19	495.11	498.265	377.496	334.451
FLNB__chr3	724.244	505.971	1319.42	1612.2
VAPA__chr18	868.015	771.37	1140.99	871.852
MLLT10__chr10	43.1312	35.9573	69.1874	80.7654
NOL8__chr9	75.4795	110.44	27.9177	101.474
YWHAE__chr17	2357.84	2170.28	2478.61	1089.3
ITM2C__chr2	1313.7	1323.57	1357.04	666.832
SGK223__chr8	273.164	148.11	322.875	301.317
ADGRL1__chr19	138.379	112.153	154.154	218.481
STRADA__chr17	204.873	200.333	262.184	304.423
HNRNPA0__chr5	698.186	814.176	500.091	416.252
TMEM97__chr17	3010.2	3111.16	1058.45	705.144
TNPO2__chr19	455.573	410.941	383.565	462.848
ADD1__chr4	716.157	778.219	1042.67	897.738
WSCD1__chr17	20.667	22.2593	33.9868	32.0991
ATP6V0B__chr1	959.668	1030.78	1902.05	721.711
PAFAH2__chr1	386.383	363.854	608.121	557.074
PCNP__chr3	300.121	307.349	252.473	128.396
FASN__chr17	1902.26	1461.41	1037.81	1656.73
CNOT11__chr2	445.689	427.207	418.766	375.87
CPNE2__chr16	101.538	93.3177	78.8979	47.6309
FAM84A__chr2	397.166	370.703	419.98	349.983
MAN2B1__chr19	197.684	191.772	173.575	202.949
COIL__chr17	172.525	154.959	115.312	106.652
FTO__chr16	361.223	483.711	268.253	165.673
ERO1A__chr14	1486.23	883.522	1371.61	1054.09
ECH1__chr19	2083.77	2124.05	1665.35	994.035
HOXB3__chr17	35.0441	29.1083	15.7796	49.7018
PLEC__chr8	659.547	501.69	1442.01	3068.05
MBNL1__chr3	155.452	174.65	167.506	289.927
TMEM33__chr4	268.671	339.882	372.641	223.658
MPV17__chr2	694.591	667.778	359.289	148.07
RPL19__chr17	4957.39	4482.68	2335.38	1386.47
ZMIZ1__chr10	73.6824	53.9359	82.5394	76.6235
VPS39__chr15	86.2623	76.1952	95.8913	109.758
TAPBP__chr6	990.219	1090.7	1645.93	1835.86
TSC22D3__chrX	66.4939	73.6268	70.4012	56.9499
MPPED2__chr11	17.9713	5.13676	2.42763	23.8154
LOC100289495__chr6	12.5799	13.698	3.64144	12.4254
GCHFR__chr15	209.366	255.126	230.625	209.162
HIST1H2BK__chr6	1994.82	1693.42	2694.67	996.106
INPP4B__chr4	158.148	127.563	159.01	230.906
ZYX__chr7	2029.86	2054.7	1766.1	1289.14
SEC13__chr3	361.223	382.688	415.124	222.622
ATP2B3__chrX	2.6957	1.71225	1.21381	0
SLC25A39__chr17	1398.17	1495.65	1076.65	961.936
TMBIM1__chr2	876.102	766.233	1963.95	772.448
LAMTOR5__chr1	361.223	332.177	393.276	164.637
CRIPT__chr2	154.553	113.009	172.362	152.212
THEM6__chr8	1575.19	1808.14	930.996	434.89
FDPS__chr1	847.348	725.995	606.907	369.657
TECR__chr19	1000.1	1103.55	816.897	738.278
CHMP2A__chr19	386.383	458.027	804.759	533.258
GLS__chr2	175.22	153.247	180.858	141.857
TINAGL1__chr1	869.812	683.189	776.841	697.896
STARD7__chr2	484.327	547.065	395.703	244.367
CDK16__chrX	444.79	369.846	318.019	384.153
PAICS__chr4	602.039	595.864	157.796	94.2263
PPP1R14B__chr11	108.726	112.153	133.52	36.2409
PDCD6IP__chr3	143.771	169.513	237.908	265.076
DSC2__chr18	663.142	577.885	1508.77	1258.08
GHITM__chr10	479.834	579.597	1026.89	568.464
RRBP1__chr20	504.095	428.063	532.864	1160.74
MALSU1__chr7	245.308	247.42	191.783	81.8008
PDE7A__chr8	145.568	129.275	77.6841	77.659
APPL2__chr12	407.949	464.02	741.641	570.535
ZBTB7A__chr19	1151.96	1038.48	1403.17	2648.69
RPS29__chr14	9232.76	10129.7	4494.75	2110.25
SNX33__chr15	260.584	220.024	273.108	256.792
HEATR5A__chr14	82.6681	85.6126	171.148	192.594
RAB40B__chr17	105.132	105.304	54.6216	52.8081
TIMP2__chr17	57.5082	28.2522	382.352	255.757
IL13RA1__chrX	286.642	268.824	428.476	415.217
PLS1__chr3	676.62	571.036	1324.27	972.291
NOX1__chrX	273.164	341.594	231.839	127.361
RBM47__chr4	1231.93	1041.91	1834.07	1618.41
EDEM2__chr20	115.016	142.117	122.595	55.9145
LOC55338__chr5	182.409	135.268	47.3388	520.833
MLPH__chr2	149.162	140.405	282.819	322.026
TOM1__chr22	215.656	198.621	288.888	348.948
EIF2S2__chr20	687.403	634.389	790.193	797.299
ATP6AP1__chrX	695.49	606.137	844.815	771.413
ATP6V1E1__chr22	374.702	373.271	633.611	335.487
SEC62__chr3	786.245	743.117	1017.18	878.064
POLR2C__chr16	198.583	191.772	248.832	106.652
SLC38A7__chr16	63.7982	83.0442	80.1117	176.027
IL2RG__chrX	226.439	123.282	625.114	567.428
IKBKG__chrX	375.6	336.458	367.786	373.799
TSTA3__chr8	473.544	572.748	548.644	486.663
PLEKHB1__chr11	658.649	885.234	531.651	455.599
APOPT1__chr14	62.8996	48.7992	46.1249	74.5526
CDKN1A__chr6	1976.84	1588.11	8069.44	5129.64
F11R__chr1	721.548	728.563	992.9	1189.74
ZNF703__chr8	681.113	613.842	600.838	617.13
CHD8__chr14	103.335	108.728	167.506	243.332
GTF3A__chr13	183.307	202.046	174.789	89.049
COMMD3__chr10	475.341	475.15	394.49	192.594
SRC__chr20	310.005	321.047	422.407	542.578
XRCC5__chr2	1169.93	1675.44	1263.58	1116.22
PYGO2__chr1	195.887	197.765	176.003	153.247
CMPK1__chr1	1104.34	1065.02	1148.27	592.279
CCNI__chr4	1037.84	935.746	1052.38	1084.12
MGAT2__chr14	73.6824	93.3177	108.029	37.2763
ZBTB42__chr14	15.2756	11.1296	16.9934	15.5318
LACC1__chr13	21.5656	25.6838	18.2072	18.6382
RETSAT__chr2	278.555	241.428	267.039	278.537
NPM1__chr5	2445.9	2352.63	937.065	394.508
TOMM6__chr6	1586.87	1664.31	1221.1	569.499
TAF12__chr1	82.6681	69.3462	50.9802	50.7372
CPSF7__chr11	486.124	452.891	475.815	828.363
LASP1__chr17	2076.59	1380.08	2124.18	1433.07
JMJD8__chr16	176.119	233.722	129.878	206.055
UHRF1__chr19	30.5512	29.1083	1.21381	5.17727
NCOA1__chr2	135.683	100.167	135.947	209.162
SAT1__chrX	2009.19	1417.74	1828	836.646
OST4__chr2	1259.79	1366.38	1219.88	575.712
PIK3CA__chr3	58.4068	41.9502	46.1249	94.2263
ACSS2__chr20	790.738	624.972	736.785	933.979
SPSB1__chr1	171.626	136.98	250.046	187.417
NDUFA1__chrX	1391.88	1438.29	1984.59	895.667
RALA__chr7	389.978	370.703	605.693	488.734
CEP290__chr12	28.7541	24.8277	9.71051	70.4108
TFG__chr3	512.182	522.237	563.21	300.281
MLYCD__chr16	61.1025	75.3391	63.1183	52.8081
TOR2A__chr9	107.828	145.541	148.085	67.3045
GLYCTK__chr3	316.295	301.356	195.424	337.558
HIPK2__chr7	283.048	239.715	243.977	373.799
RPL39__chrX	6280.08	5361.06	3148.63	1239.44
NFX1__chr9	164.438	177.218	178.431	267.147
XDH__chr2	52.1168	69.3462	114.099	157.389
PCYOX1__chr2	475.341	440.049	446.684	602.634
R3HCC1__chr8	29.6527	32.5328	24.2763	25.8863
PRKCH__chr14	35.9426	47.0869	25.4901	12.4254
QSER1__chr11	99.7408	89.0371	64.3322	110.794
KIF1C__chr17	333.368	400.667	509.802	570.535
CD164__chr6	2267.98	2019.6	3004.19	1214.59
DERL2__chr17	132.988	163.52	228.197	121.148
GABRE__chrX	10.7828	5.99288	12.1381	40.3827
LSG1__chr3	123.104	186.635	105.602	158.424
ZNF717__chr3	43.1312	50.5114	21.8487	12.4254
AKAP8__chr19	87.1609	61.6411	103.174	92.1553
GJB3__chr1	317.194	272.248	251.26	161.531
PEX2__chr8	173.423	187.492	168.72	86.9781
SYVN1__chr11	88.0594	74.483	83.7532	36.2409
TMEM30B__chr14	380.992	364.71	410.269	290.962
TP53I11__chr11	947.088	932.321	377.496	394.508
NOL12__chr22	62.8996	91.6055	74.0427	67.3045
RAB5C__chr17	309.107	365.566	603.266	390.366
ZNF585B__chr19	48.5226	10.2735	25.4901	43.489
NAPEPLD__chr7	292.034	369.846	426.049	380.011
QSOX1__chr1	501.4	309.918	728.289	542.578
TM6SF2__chr19	81.7695	95.8861	483.098	720.676
DSG2__chr18	753.897	562.475	1190.75	1180.42
KLF4__chr9	46.7254	48.7992	184.5	164.637
CDC42BPA__chr1	233.627	186.635	333.799	823.185
AUTS2__chr7	168.93	138.692	137.161	219.516
INTS12__chr4	26.957	37.6695	30.3454	22.78
TMEM59__chr1	2593.26	2596.63	3964.32	1784.09
TLR3__chr4	11.6814	4.28063	14.5658	21.7445
WDR1__chr4	754.795	796.197	1297.57	974.362
RPL38__chr17	5967.38	6146.13	3353.77	1534.54
EIF4G2__chr11	3420.84	3929.62	4631.92	3131.21
KCTD10__chr12	165.336	145.541	191.783	148.07
PRAP1__chr10	1529.36	1499.08	4113.62	2900.3
KDM1A__chr1	134.785	119.858	84.967	81.8008
PPA1__chr10	715.258	744.83	553.499	248.509
MOGAT3__chr7	64.6967	41.0941	142.016	157.389
HCG11__chr6	10.7828	21.4032	23.0625	40.3827
SPIRE2__chr16	153.655	111.296	155.368	301.317
TPT1__chr13	9225.57	8624.61	7932.28	2990.39
TWF1__chr12	452.877	359.573	444.256	199.842
SVIP__chr11	295.628	276.529	359.289	314.778
CECR1__chr22	8.08709	21.4032	10.9243	47.6309
MIR7-3HG__chr19	490.617	481.143	725.861	393.472
KRTCAP3__chr2	428.616	404.948	307.095	169.814
SSR2__chr1	1053.12	994.818	1177.4	500.124
SRPRA__chr11	332.469	335.601	376.282	238.154
ZNF480__chr19	125.799	83.9004	118.954	198.807
PCBD1__chr10	2241.92	2142.88	1257.51	571.57
FLOT1__chr6	731.433	607.85	986.831	591.244
ADIRF__chr10	439.399	412.653	1763.67	1595.63
SCAMP2__chr15	842.855	922.048	1310.92	988.858
CANT1__chr17	646.967	546.208	543.789	355.16
MYL12A__chr18	1250.8	1019.65	1660.5	835.611
ATXN10__chr22	256.091	261.975	243.977	138.751
TES__chr7	467.254	409.228	542.575	472.167
SUCLG1__chr2	723.345	658.361	606.907	374.834
BCKDK__chr16	351.339	257.694	188.141	216.41
FAM109B__chr22	145.568	144.685	150.513	113.9
TRAPPC3__chr1	348.644	371.559	458.822	275.431
WSB2__chr12	236.323	226.873	291.315	342.735
GMDS__chr6	1322.69	1392.06	898.223	710.321
CD55__chr1	253.396	184.923	1258.73	1617.38
IGF2BP3__chr7	8.98566	3.4245	0	4.14181
CAPZB__chr1	1494.31	1428.02	1950.6	1474.49
SLCO2B1__chr11	149.162	130.131	199.066	158.424
LINC00675__chr17	673.026	659.217	691.874	322.026
SP100__chr2	225.54	184.923	177.217	425.571
ATAD2__chr8	54.8125	38.5257	16.9934	30.0281
SPIDR__chr8	81.7695	73.6268	48.5526	63.1627
SSR1__chr6	812.303	782.499	809.614	720.676
S100A14__chr1	894.073	734.556	1866.85	1268.43
LMNB2__chr19	123.104	126.707	42.4835	40.3827
NUP205__chr7	66.4939	48.7992	37.6282	32.0991
RALBP1__chr18	342.354	290.227	418.766	504.266
PEF1__chr1	323.484	305.637	396.917	273.36
UBR4__chr1	269.57	259.406	464.891	753.81
ARF6__chr14	673.924	574.461	866.663	624.378
SLC29A2__chr11	251.598	189.204	94.6775	167.743
THG1L__chr5	103.335	96.7422	37.6282	34.17
PIGT__chr20	357.629	341.594	307.095	120.113
PNKD__chr2	1182.51	1124.09	1223.52	715.498
OXSR1__chr3	161.742	134.412	123.809	167.743
CCDC174__chr3	73.6824	104.447	80.1117	140.822
ARPP19__chr15	472.646	547.065	517.085	306.494
THBS1__chr15	16.1742	11.9858	93.4637	59.0208
CAPN8__chr1	110.524	98.4545	120.168	404.862
ENOSF1__chr18	199.482	213.175	160.223	161.531
MRPL9__chr1	127.596	159.239	100.747	64.1981
ANAPC13__chr3	132.089	236.291	197.852	96.2972
HYOU1__chr11	506.791	527.374	561.996	486.663
ARHGAP39__chr8	53.0154	38.5257	7.28289	38.3118
DEGS1__chr1	83.5666	55.6482	74.0427	38.3118
PPP1R1B__chr17	1911.25	2047	498.878	213.303
RAB3B__chr1	1605.74	1404.05	1993.08	2153.74
FKBP8__chr19	342.354	352.724	396.917	409.004
DDX24__chr14	532.85	537.647	446.684	502.195
RPL10__chrX	7636.01	6977.43	4032.29	2427.1
TCEB2__chr16	912.044	1035.06	1366.75	1023.03
CLIC5__chr6	27.8555	18.8348	143.23	134.609
SMC3__chr10	133.886	119.002	144.444	166.708
CNTROB__chr17	80.8709	91.6055	27.9177	120.113
LMO4__chr1	1271.47	1309.87	1620.44	1410.29
LOC101926889__chr20	165.336	98.4545	21.8487	301.317
ZNF45__chr19	14.3771	13.698	12.1381	4.14181
MED19__chr11	89.8566	88.181	167.506	124.254
PGM2L1__chr11	115.016	111.296	144.444	198.807
EEF1B2__chr2	4497.32	4350.83	1614.37	610.917
PTMS__chr12	1576.08	2212.23	1604.66	1490.02
XKR6__chr8	7.18853	6.84901	8.4967	39.3472
TXNRD1__chr12	227.337	213.175	381.138	326.168
EMC7__chr15	284.845	334.745	484.312	176.027
ZFAND3__chr6	246.207	168.657	190.569	148.07
CDK18__chr1	109.625	98.4545	33.9868	73.5172
DNAJC7__chr17	37.7398	53.0798	44.9111	62.1272
RPL7__chr8	5450.7	4913.31	2238.27	1039.6
PLEKHJ1__chr19	233.627	314.198	369	493.911
ARFGAP1__chr20	35.9426	52.2237	54.6216	125.29
RSRP1__chr1	55.7111	74.483	53.4078	304.423
TMA7__chr3	1112.42	1428.02	1262.37	561.216
LSM14A__chr19	493.313	457.171	468.532	297.175
SNUPN__chr15	181.51	226.017	144.444	100.439
AP1M2__chr19	1481.73	1523.9	1614.37	1309.85
TGIF1__chr18	637.982	630.965	520.726	376.905
UBAC1__chr9	223.743	213.175	169.934	123.219
CCNY__chr10	584.068	517.956	339.868	242.296
LOC283335__chr12	29.6527	41.0941	20.6348	25.8863
KLF10__chr8	176.119	153.247	95.8913	96.2972
EYA3__chr1	109.625	77.0513	60.6907	68.3399
XAF1__chr17	281.251	145.541	104.388	474.238
LOC105369635__chr12	21.5656	22.2593	24.2763	39.3472
B4GALT5__chr20	274.961	272.248	257.329	213.303
TPST2__chr22	279.454	348.443	600.838	356.196
ARPC5__chr1	647.866	638.67	1054.8	605.74
GSTO1__chr10	608.329	589.015	1024.46	483.557
FKBP15__chr9	50.3197	43.6624	42.4835	47.6309
LEPROTL1__chr8	93.4508	121.57	146.872	60.0563
ICAM3__chr19	17.9713	14.5541	24.2763	13.4609
STAU1__chr20	867.116	704.592	729.502	561.216
ANXA10__chr4	667.634	675.483	1200.46	549.826
ATP5G1__chr17	886.884	1015.37	575.348	330.31
URM1__chr9	117.712	119.858	106.816	89.049
RDH13__chr19	42.2326	37.6695	43.6973	131.503
PTP4A1__chr6	681.113	692.606	934.637	405.898
WIZ__chr19	88.0594	100.167	101.96	52.8081
GSR__chr8	318.092	343.307	427.263	285.785
TOX2__chr20	47.624	34.245	61.9045	45.5599
ZNF282__chr7	333.368	353.58	243.977	375.87
HCCS__chrX	96.1465	99.3106	159.01	74.5526
GUCY1A3__chr4	2.6957	0.856126	0	10.3545
HOXB2__chr17	10.7828	12.8419	14.5658	4.14181
PYCARD__chr16	373.803	364.71	301.026	168.779
MTMR11__chr1	507.69	425.495	878.802	844.93
ILK__chr11	405.253	513.676	529.223	386.224
UGP2__chr2	558.009	476.862	745.282	459.741
FERMT1__chr20	277.657	266.255	225.769	329.274
PFKL__chr21	903.957	891.227	765.917	927.766
CLYBL__chr13	27.8555	32.5328	10.9243	18.6382
RAB11FIP1__chr8	1173.53	758.528	1603.45	1627.73
SETD3__chr14	375.6	387.825	360.503	253.686
RHEB__chr7	381.89	383.544	292.529	113.9
CD44__chr11	795.231	660.929	131.092	59.0208
DECR1__chr8	372.905	401.523	462.463	255.757
XIAP__chrX	305.512	302.213	432.118	674.08
TMEM181__chr6	152.756	138.692	217.273	330.31
VPS25__chr17	231.83	255.126	349.579	142.893
PTGR2__chr14	90.7551	66.7778	54.6216	65.2336
DRG2__chr17	212.96	232.01	209.99	176.027
SBNO1__chr12	344.151	250.845	290.102	482.521
ACTR3__chr2	630.793	697.743	1064.52	698.931
SCIN__chr7	91.6537	115.577	352.006	410.04
TSPAN13__chr7	1339.76	1010.23	961.341	445.245
TIMMDC1__chr3	328.875	376.695	344.723	190.523
MACC1__chr7	242.613	220.881	246.404	252.651
TMEM127__chr2	287.541	291.939	461.249	483.557
SF3B6__chr2	283.947	475.15	362.93	325.132
WHSC1L1__chr8	168.93	223.449	239.121	417.288
MTPAP__chr10	68.291	65.0656	26.7039	31.0636
PRRC2C__chr1	787.144	764.521	904.292	2983.14
MLEC__chr12	2702.89	2565.81	727.075	704.108
CLN5__chr13	97.9437	101.023	200.279	99.4035
KIAA1958__chr9	27.8555	35.1012	30.3454	78.6945
ABHD5__chr3	53.9139	63.3533	104.388	82.8363
VAMP8__chr2	640.677	638.67	1730.9	1312.95
KIAA0753__chr17	50.3197	34.245	15.7796	49.7018
SLC35F2__chr11	134.785	117.289	67.9736	33.1345
KLHL11__chr17	44.0297	41.0941	31.5592	34.17
LOC102725072__chr22	0.898566	1.71225	0	8.28363
VCP__chr9	737.722	720.002	869.091	682.364
PALLD__chr4	169.829	171.225	188.141	267.147
LPP__chr3	570.589	429.775	593.555	1122.43
PPDPF__chr20	1548.23	1460.55	1670.21	1429.96
ZBTB20__chr3	265.975	255.982	324.088	688.576
MOGS__chr2	185.105	182.355	148.085	156.353
YPEL5__chr2	274.961	299.644	375.069	172.921
SLCO1B3__chr12	0.898566	1.71225	0	0
LMNA__chr1	1235.53	1083.86	1199.25	1273.61
C1orf43__chr1	1899.57	1946.83	1579.17	785.909
ANKRD52__chr12	201.279	231.154	236.694	232.977
TRIP10__chr19	566.096	450.322	435.759	727.924
CTDSP2__chr12	295.628	183.211	290.102	155.318
FLOT2__chr17	136.582	142.117	143.23	128.396
DNAJA3__chr16	177.916	227.73	133.52	130.467
MYDGF__chr19	379.195	441.761	560.782	311.671
FEV__chr2	2744.22	3474.16	3918.19	6077.08
EIF4G1__chr3	606.532	589.871	497.664	581.925
LRRC28__chr15	59.3053	65.0656	97.1051	52.8081
PHIP__chr6	272.265	271.392	319.233	689.612
F3__chr1	163.539	147.254	123.809	231.942
UGDH__chr4	783.549	832.155	903.078	590.208
PHLDB2__chr3	28.7541	37.6695	53.4078	80.7654
TM9SF2__chr13	436.703	452.035	468.532	346.877
RDH10__chr8	298.324	305.637	417.552	177.063
SNX12__chrX	382.789	397.242	406.628	244.367
CBX6__chr22	715.258	683.189	836.318	704.108
CD276__chr15	88.0594	96.7422	106.816	88.0135
STK26__chrX	69.1896	86.4687	53.4078	40.3827
STK24__chr13	1458.37	1381.79	1511.2	950.546
TMEM141__chr9	815.898	875.817	1035.38	794.193
CLINT1__chr5	1495.21	1450.28	850.884	706.179
SVIL__chr10	83.5666	80.4759	114.099	127.361
CES2__chr16	1926.53	1630.06	3325.85	3017.31
DNPH1__chr6	703.577	790.204	484.312	290.962
SDC1__chr2	1088.16	936.602	1099.72	850.107
SCAMP1-AS1__chr5	66.4939	84.7565	64.3322	66.269
HEXIM1__chr17	109.625	155.815	165.079	101.474
NOSIP__chr19	150.06	165.232	214.845	148.07
YIPF6__chrX	433.109	443.473	671.239	422.465
LLGL2__chr17	1047.73	886.947	1188.32	970.22
SLC12A2__chr5	2203.28	2222.5	668.812	756.916
HDLBP__chr2	2607.64	2094.08	2169.09	1456.88
TRIM4__chr7	78.1752	51.3676	27.9177	45.5599
MORF4L1__chr15	1116.92	1093.27	1457.79	800.405
CYBA__chr16	141.075	178.93	149.299	110.794
DMTN__chr8	105.132	115.577	95.8913	93.1908
MKNK2__chr19	1182.51	856.982	1042.67	1252.9
CELF1__chr11	347.745	305.637	321.661	508.408
EIF1AX__chrX	1164.54	1236.25	1297.57	962.972
TMPRSS2__chr21	684.707	574.461	1455.36	981.61
LARP7__chr4	150.06	233.722	280.391	407.969
RPRD2__chr1	366.615	281.665	322.875	367.586
PAFAH1B3__chr19	232.729	189.204	197.852	166.708
DAZAP1__chr19	408.847	505.971	294.957	339.629
ARHGEF7__chr13	66.4939	75.3391	59.4769	85.9426
MAL2__chr8	1116.92	947.732	1753.96	1169.03
CCT3__chr1	745.81	785.068	529.223	482.521
FEZ2__chr2	175.22	154.103	251.26	275.431
TNIP1__chr5	642.475	571.036	937.065	1018.89
FNBP1__chr9	58.4068	71.0585	94.6775	153.247
HSPB1__chr7	3999.52	4458.7	6463.56	4834.53
ARNTL2__chr12	28.7541	30.8205	41.2697	23.8154
PPP2R1A__chr19	2226.65	2236.2	2369.37	2001.53
TRIM33__chr1	225.54	238.003	220.914	243.332
ANO1__chr11	53.9139	35.1012	9.71051	10.3545
IMPAD1__chr8	1522.17	1259.36	1148.27	650.265
MUC20__chr3	252.497	249.133	336.227	351.019
CEACAM1__chr19	328.875	289.371	1462.65	1208.37
MS4A8__chr11	557.111	676.34	756.206	575.712
PNRC1__chr6	413.34	372.415	379.924	456.635
ATP9B__chr18	59.3053	69.3462	43.6973	71.4463
SMARCA2__chr9	291.135	308.205	367.786	400.72
TMED10__chr14	715.258	590.727	531.651	317.884
BANF1__chr11	1055.81	1289.33	764.703	593.315
USP5__chr12	439.399	636.102	517.085	684.435
POLM__chr7	178.815	173.794	88.6084	162.566
FAM162A__chr3	1835.77	1686.57	1417.74	699.966
LAMP2__chrX	522.965	398.955	487.953	282.679
FEM1C__chr5	126.698	95.03	135.947	123.219
LGALS8__chr1	91.6537	77.0513	88.6084	97.3326
CRYL1__chr13	1109.73	1128.37	1631.37	858.391
BMP2__chr20	177.017	132.7	214.845	158.424
BAIAP2__chr17	115.915	76.1952	87.3946	158.424
CITED4__chr1	581.372	755.959	1087.58	1159.71
UCA1__chr19	871.609	748.254	2447.05	1605.99
DNAJC8__chr1	427.717	472.582	492.809	291.998
B3GALT6__chr1	201.279	211.463	88.6084	78.6945
ACTN1__chr14	2186.21	1948.54	2036.78	2721.17
SC5D__chr11	1376.6	1142.07	1289.07	571.57
STX10__chr19	144.669	163.52	145.658	162.566
RFWD3__chr16	178.815	240.571	135.947	143.928
MAGED1__chrX	1002.8	1056.46	889.726	771.413
SUMO3__chr21	592.155	624.116	621.473	366.55
SHARPIN__chr8	287.541	250.845	347.151	362.409
UGDH-AS1__chr4	239.018	124.138	30.3454	293.033
NIPA2__chr15	399.862	455.459	509.802	269.218
PSMD1__chr2	784.448	753.391	1015.96	1085.16
TLN1__chr9	847.348	666.922	877.588	1035.45
IFI27__chr14	291.135	345.019	2436.13	1312.95
NEDD9__chr6	122.205	85.6126	184.5	210.197
RPL17__chr18	3501.71	2809.81	1312.13	664.761
C14orf2__chr14	900.363	920.336	1029.31	529.117
MALL__chr2	1230.14	1194.3	2847.61	2192.05
PTK2B__chr8	451.979	469.157	872.732	927.766
FOXC1__chr6	59.3053	40.2379	52.194	57.9854
UBR1__chr15	90.7551	114.721	101.96	184.311
ACTR2__chr2	829.376	906.638	990.472	821.114
FAF1__chr1	165.336	151.534	93.4637	92.1553
TMEM87A__chr15	213.859	209.751	303.454	283.714
RNF181__chr2	1732.43	1566.71	2002.79	1090.33
RPL5__chr1	16831.9	17078.9	6984.29	4317.84
GLUL__chr1	376.499	423.782	364.144	354.125
ARPC3__chr12	712.563	859.551	1023.25	582.96
TMEM14A__chr6	86.2623	83.0442	133.52	50.7372
MCM5__chr22	104.234	133.556	26.7039	18.6382
ACAA2__chr18	783.549	831.298	740.427	497.018
PPP1R11__chr6	729.635	673.771	1076.65	620.237
MGST2__chr4	551.719	690.894	700.371	304.423
AGR2__chr7	2808.02	2402.29	2762.64	1716.78
CNOT7__chr8	361.223	329.609	309.523	202.949
LTBP4__chr19	240.816	178.93	230.625	231.942
RPL18__chr19	5068.81	4803.72	2826.97	2162.03
SLC16A9__chr10	1.79713	1.71225	15.7796	8.28363
HDGF__chr1	3375.91	3467.31	2989.62	2253.15
NGRN__chr15	239.018	255.982	252.473	229.871
CKAP5__chr11	222.844	181.499	168.72	98.3681
RUSC1__chr1	188.699	196.909	229.411	155.318
RAP2B__chr3	782.651	675.483	803.545	371.728
MAP4K4__chr2	163.539	192.628	257.329	378.976
LOC101928103__chr2	349.542	260.262	74.0427	603.669
NDUFA13__chr19	759.288	782.499	1273.29	778.661
TAF9__chr5	225.54	243.14	195.424	81.8008
MUC5AC__chr11	12.5799	0.856126	24.2763	62.1272
B4GALT1__chr9	353.136	323.616	470.96	315.813
MRPS16__chr10	183.307	238.859	197.852	147.034
DMKN__chr19	432.21	491.416	265.825	390.366
KRTCAP2__chr1	2170.04	2291.85	2856.11	1644.3
SAP130__chr2	106.929	109.584	89.8223	100.439
THRAP3__chr1	493.313	512.82	336.227	548.79
CHP1__chr15	1452.98	1200.29	1514.84	1385.44
SRSF1__chr17	454.674	731.132	392.062	365.515
GPR155__chr2	45.8269	48.7992	49.7664	83.8717
EHMT2__chr6	185.105	196.053	109.243	171.885
CARM1__chr19	384.586	267.967	426.049	472.167
STARD4__chr5	166.235	128.419	219.7	248.509
SERINC1__chr6	290.237	244.852	400.559	382.082
CALM1__chr14	4241.23	4519.49	8074.29	8111.74
THOC2__chrX	265.077	299.644	319.233	1052.02
CYB5B__chr16	1243.62	1228.54	1329.13	792.122
NEURL1__chr10	340.556	292.795	438.187	562.251
LAP3__chr4	76.3781	71.0585	37.6282	37.2763
CDC42__chr1	1674.03	2029.02	2817.26	2262.47
TGFBR3__chr1	160.843	171.225	230.625	182.24
CSNK2B__chr6	1425.13	1559.01	1340.05	760.023
MST1R__chr3	115.915	101.023	171.148	205.02
FAM71E1__chr19	11.6814	5.13676	6.06907	3.10636
TCAF1__chr7	239.917	188.348	188.141	388.295
XBP1__chr22	722.447	809.039	649.391	290.962
URB1__chr21	49.4211	46.2308	9.71051	7.24817
SRP9__chr1	1249.9	1247.38	1116.71	446.28
MGST3__chr1	1404.46	1447.71	1883.84	834.575
ZFP36L2__chr2	1575.19	1335.56	1155.55	1431
NUP188__chr9	74.581	93.3177	58.2631	48.6663
PANK1__chr10	131.191	101.023	118.954	112.864
GAK__chr4	679.316	749.966	830.249	1064.45
CYP51A1__chr7	1447.59	1433.16	1178.61	938.121
YBX1__chr1	3711.08	3986.12	2101.11	1296.39
RNF39__chr6	32.3484	31.6767	72.8289	30.0281
CGN__chr1	113.219	101.879	213.631	268.182
TUBB4B__chr9	262.381	304.781	347.151	259.899
SDC4__chr20	1061.21	995.675	1914.19	1418.57
MXD4__chr4	240.816	273.104	185.714	202.949
SYTL4__chrX	44.0297	22.2593	91.0361	151.176
RNF24__chr20	302.817	311.63	398.131	458.706
ATRN__chr20	77.2767	63.3533	69.1874	33.1345
PQBP1__chrX	389.978	445.186	432.118	469.06
TAPT1__chr4	82.6681	68.4901	86.1808	125.29
POMP__chr13	540.937	594.151	717.364	341.7
NR2F6__chr19	326.179	244.852	432.118	287.856
SMARCA5__chr4	228.236	278.241	276.75	285.785
ATP10B__chr5	437.602	368.99	396.917	307.53
NKIRAS2__chr17	188.699	182.355	212.418	225.729
GNA11__chr19	1271.47	1143.78	2216.42	2110.25
CEBPB-AS1__chr20	25.1598	12.8419	9.71051	61.0917
NMT2__chr10	65.5953	45.3747	53.4078	74.5526
SPINK1__chr5	555.314	568.468	905.505	546.719
PDCD10__chr3	171.626	208.895	250.046	158.424
VWA8__chr13	128.495	77.0513	75.2565	51.7727
NCBP2-AS2__chr3	765.578	818.457	460.036	338.593
PSMD7__chr16	380.093	373.271	412.697	420.394
PARL__chr3	242.613	267.111	191.783	161.531
RNF40__chr16	112.321	138.692	142.016	214.339
CAPN10__chr2	31.4498	24.8277	19.421	28.9927
DOPEY2__chr21	106.929	116.433	132.306	249.544
WDR31__chr9	26.0584	21.4032	16.9934	47.6309
WIPF2__chr17	553.517	512.82	929.782	1543.86
CLPP__chr19	225.54	219.168	166.293	108.723
CTSH__chr15	326.179	263.687	223.342	96.2972
C12orf75__chr12	636.185	669.491	852.098	339.629
GOLM1__chr9	1766.58	1815.84	2345.09	1889.7
GFM1__chr3	115.915	136.124	99.5328	109.758
TIMM17B__chrX	611.025	593.295	717.364	506.337
DYNLT1__chr6	722.447	776.506	1285.43	571.57
ICMT__chr1	111.422	141.261	115.312	99.4035
RMI1__chr9	72.7838	83.0442	67.9736	52.8081
PHB__chr17	1731.54	1959.67	1059.66	912.234
LIMA1__chr12	1279.56	1231.97	2235.85	2632.12
EFNB2__chr13	133.886	153.247	352.006	394.508
RNF185__chr22	177.916	166.945	200.279	200.878
ABL2__chr1	76.3781	101.023	57.0493	113.9
SF3B2__chr11	336.064	343.307	310.736	384.153
MROH6__chr8	14.3771	17.1225	15.7796	56.9499
SLC45A3__chr1	168.93	119.002	135.947	82.8363
PSMA5__chr1	1099.84	1050.47	1122.78	414.181
DGKZ__chr11	153.655	132.7	159.01	220.552
MOB1A__chr2	278.555	249.133	313.164	194.665
KDM5A__chr12	186.902	176.362	201.493	410.04
LIMS1__chr2	416.935	569.324	1397.1	1685.72
TMEM8A__chr16	242.613	217.456	281.605	254.722
MIR210HG__chr11	155.452	130.131	122.595	266.112
RNF187__chr1	317.194	370.703	375.069	303.388
STIM1__chr11	102.436	87.3249	150.513	135.644
ABHD10__chr3	140.176	148.966	121.381	120.113
ANAPC11__chr17	319.889	312.486	406.628	159.46
TNK2__chr3	488.82	363.854	392.062	374.834
ARHGAP23__chr17	7.18853	5.99288	20.6348	25.8863
DCTN2__chr12	191.395	182.355	253.687	227.8
RHNO1__chr12	45.8269	53.9359	37.6282	21.7445
MRPS15__chr1	334.266	377.552	256.115	184.311
MLF2__chr12	2904.16	2939.08	2532.02	2020.17
MPST__chr22	924.624	948.588	854.525	1068.59
MTHFR__chr1	148.263	170.369	216.059	456.635
DDR1__chr6	579.575	447.754	599.624	293.033
CHPF__chr2	300.121	239.715	290.102	325.132
TMEM176B__chr7	4903.47	5080.25	9363.36	5750.91
HSD17B11__chr4	709.867	677.196	914.002	454.564
TAF15__chr17	681.113	720.002	521.94	601.598
LINC00997__chr7	264.178	280.809	190.569	235.048
PHLDA2__chr11	732.331	684.901	1332.77	736.207
MSRA__chr8	59.3053	50.5114	91.0361	37.2763
ZDHHC7__chr16	127.596	113.865	97.1051	75.5881
MAP3K13__chr3	385.485	392.106	485.526	508.408
NEDD4L__chr18	458.269	472.582	358.075	344.806
HSDL1__chr16	38.6383	26.5399	36.4144	39.3472
C11orf31__chr11	539.139	586.446	585.058	218.481
EGLN3__chr14	386.383	278.241	455.18	298.211
PREP__chr6	477.138	441.761	188.141	106.652
CFAP97__chr4	164.438	129.275	81.3256	103.545
SMC5__chr9	95.248	83.0442	76.4703	183.275
FAM213A__chr10	641.576	559.906	724.647	602.634
COX14__chr12	269.57	275.673	308.309	183.275
ECM1__chr1	127.596	93.3177	111.671	63.1627
CBX5__chr12	341.455	334.745	186.927	259.899
SPIN1__chr9	65.5953	67.634	91.0361	83.8717
DOCK6__chr19	105.132	108.728	99.5328	286.821
ARRB2__chr17	265.077	285.09	144.444	163.602
SFTPB__chr2	40.4355	27.396	19.421	36.2409
ASS1__chr9	3397.48	3362.86	3687.57	2375.33
STX6__chr1	133.886	131.843	110.457	82.8363
HSD3B1__chr1	0	0	4.85526	0
BIN1__chr2	291.135	317.623	138.375	192.594
PSMG1__chr21	124.002	142.973	66.7598	46.5954
SERPINB1__chr6	2132.3	1822.69	2237.06	1113.11
FABP2__chr4	97.0451	115.577	411.483	164.637
CMTM6__chr3	1087.26	1297.89	1551.25	1252.9
UCHL3__chr13	132.089	183.211	129.878	96.2972
MRPS23__chr17	198.583	254.269	196.638	66.269
DGAT1__chr8	558.009	579.597	1017.18	1326.42
MAPRE1__chr20	469.95	466.589	497.664	247.473
S100A13__chr1	229.134	294.507	525.582	489.769
SH3BGRL2__chr6	628.996	755.959	586.272	465.954
SPTSSA__chr14	143.771	168.657	202.707	114.935
IMPA2__chr18	691.896	550.489	275.536	263.005
SHOC2__chr10	329.774	326.184	463.677	332.381
ADGRE5__chr19	331.571	251.701	194.21	211.232
SLC14A1__chr18	9.88422	9.41739	2.42763	8.28363
DUSP23__chr1	151.858	175.506	132.306	65.2336
C6orf89__chr6	217.453	192.628	229.411	288.891
TFDP2__chr3	243.511	237.147	133.52	222.622
TICAM1__chr19	80.8709	77.0513	111.671	98.3681
CHKA__chr11	105.132	118.145	139.589	278.537
TRMT5__chr14	32.3484	35.1012	18.2072	6.21272
RDH11__chr14	413.34	417.79	449.111	366.55
UFD1L__chr22	104.234	127.563	199.066	119.077
HEXA__chr15	248.903	166.945	220.914	135.644
RASGEF1B__chr4	25.1598	29.1083	60.6907	27.9572
HN1__chr17	3743.43	3010.14	7497.73	3445.99
EMP1__chr12	47.624	58.2166	398.131	279.572
UQCRC2__chr16	1126.8	990.538	687.019	343.771
PDXDC1__chr16	501.4	538.503	359.289	410.04
NTPCR__chr1	186.003	171.225	120.168	61.0917
TXNL4A__chr18	337.861	358.717	284.033	156.353
CDA__chr1	159.945	129.275	1045.09	703.073
PPP2R2A__chr8	618.213	470.013	595.983	488.734
DBNL__chr7	238.12	268.824	369	283.714
ASCC2__chr22	195.887	231.154	304.667	340.664
DEF6__chr6	23.3627	24.8277	16.9934	36.2409
ALDH1B1__chr9	83.5666	119.002	10.9243	22.78
UBN2__chr7	104.234	91.6055	116.526	304.423
TSPYL2__chrX	115.915	174.65	74.0427	193.63
VOPP1__chr7	893.174	720.858	830.249	661.655
KRT80__chr12	78.1752	59.9288	176.003	159.46
WDR77__chr1	221.047	292.795	123.809	85.9426
SPG7__chr16	176.119	196.053	138.375	337.558
RAMP1__chr2	301.02	327.896	413.911	217.445
TBC1D22A__chr22	115.016	109.584	129.878	171.885
MTIF3__chr13	150.06	170.369	201.493	247.473
FAM73B__chr9	148.263	155.815	308.309	582.96
RNF121__chr11	41.334	47.0869	71.615	55.9145
SRSF3__chr6	856.333	985.401	889.726	548.79
RAPGEF1__chr9	118.611	60.785	103.174	131.503
AFTPH__chr2	379.195	420.358	597.197	1007.5
PCSK1N__chrX	4756.11	6753.98	11814.1	13518.9
ASCC3__chr6	93.4508	101.023	99.5328	183.275
ANKRD36BP1__chr1	7.18853	4.28063	2.42763	6.21272
BFAR__chr16	253.396	202.902	189.355	178.098
GLB1__chr3	389.978	404.948	392.062	242.296
LDLR__chr19	829.376	636.958	748.923	947.44
IDH3G__chrX	337.861	291.939	268.253	235.048
ZDHHC9__chrX	519.371	475.15	354.434	381.047
PRPF8__chr17	220.149	182.355	211.204	158.424
MLN__chr6	5394.99	5843.92	8681.2	6311.09
SUMO2__chr17	1572.49	1476.82	1681.13	1054.09
PDZK1IP1__chr1	706.273	458.884	915.216	651.3
DLG5__chr10	34.1455	33.3889	27.9177	40.3827
ARL6IP1__chr16	923.726	831.298	1041.45	562.251
SEC14L2__chr22	35.0441	38.5257	77.6841	82.8363
EIF3B__chr7	972.248	1146.35	580.203	673.045
ANKFY1__chr17	58.4068	74.483	105.602	107.687
KCNK6__chr19	78.1752	50.5114	159.01	206.055
BSG__chr19	2078.38	2121.48	1755.18	1636.02
DNPEP__chr2	310.005	232.866	379.924	406.933
KIZ__chr20	157.249	257.694	148.085	177.063
PLCB4__chr20	60.2039	104.447	100.747	231.942
ASPH__chr8	2589.67	2378.32	2470.11	1700.21
MXD1__chr2	132.988	83.9004	389.634	332.381
PTRF__chr17	12.5799	10.2735	4.85526	14.4963
CLDN2__chrX	473.544	584.734	103.174	98.3681
ETS2__chr21	801.521	544.496	294.957	336.522
SLC16A4__chr1	50.3197	59.9288	69.1874	83.8717
ADM2__chr22	30.5512	27.396	74.0427	110.794
NMT1__chr17	172.525	177.218	177.217	218.481
NUDT22__chr11	122.205	135.268	142.016	122.183
MRPL11__chr11	116.814	142.117	49.7664	35.2054
SMCHD1__chr18	78.1752	67.634	139.589	261.97
WARS2-IT1__chr1	6.28996	5.13676	0	13.4609
TAOK3__chr12	404.355	397.242	637.253	638.875
PFDN5__chr12	843.753	860.407	969.838	615.059
MTRR__chr5	264.178	287.658	184.5	121.148
CBFA2T2__chr20	155.452	132.7	117.74	243.332
AAGAB__chr15	220.149	251.701	294.957	219.516
ANG__chr14	596.648	573.604	881.229	461.812
STXBP6__chr14	255.193	282.522	137.161	113.9
FAM13A__chr4	207.569	140.405	282.819	373.799
PSMD13__chr11	201.279	201.19	250.046	134.609
SNX24__chr5	30.5512	39.3818	49.7664	35.2054
CDC42EP3__chr2	154.553	179.786	138.375	157.389
C1orf122__chr1	354.933	576.173	571.707	400.72
GTF2E1__chr3	25.1598	19.6909	20.6348	24.8509
USP34__chr2	220.149	240.571	190.569	550.861
UNC119B__chr12	229.134	246.564	163.865	61.0917
FBXO17__chr19	18.8699	8.56126	13.352	20.7091
UHMK1__chr1	296.527	303.925	384.779	272.324
ANO9__chr11	247.106	218.312	331.371	1678.47
RRAGA__chr9	357.629	370.703	433.332	147.034
PGPEP1__chr19	663.142	690.894	689.447	943.298
PSCA__chr8	1936.41	2017.89	2562.36	1973.57
AP3S1__chr5	503.197	420.358	663.956	349.983
MLST8__chr16	58.4068	52.2237	27.9177	40.3827
ATF4__chr22	1054.02	895.508	1144.63	810.76
SLC35A2__chrX	149.162	199.477	163.865	108.723
BCL9__chr1	108.726	139.549	109.243	129.432
SCARB1__chr12	156.35	207.183	192.996	157.389
AP2A2__chr11	403.456	436.624	350.792	419.359
FBXO30__chr6	94.3494	88.181	110.457	95.2617
SLC16A5__chr17	85.3637	83.9004	169.934	159.46
SYF2__chr1	172.525	161.808	160.223	182.24
KPNA6__chr1	829.376	644.663	915.216	834.575
BNIP3L__chr8	1998.41	1567.57	1507.56	942.263
VHL__chr3	680.214	739.693	779.269	704.108
INPP5D__chr2	209.366	217.456	93.4637	102.51
CDX2__chr13	475.341	501.69	571.707	546.719
RNASE1__chr14	1612.03	1590.68	7688.3	4845.92
RAP2C-AS1__chrX	4.49283	6.84901	3.64144	7.24817
ADAT1__chr16	118.611	142.117	125.023	143.928
NR2C2__chr3	12.5799	11.9858	12.1381	32.0991
ACADVL__chr17	715.258	702.88	708.868	1254.97
PLOD1__chr1	286.642	201.19	157.796	121.148
FARP1__chr13	175.22	180.643	89.8223	156.353
PPME1__chr11	789.839	773.082	560.782	565.358
VEZF1__chr17	316.295	329.609	331.371	300.281
UBE4A__chr11	136.582	133.556	120.168	227.8
QPRT__chr16	1889.68	1583.83	1751.53	1257.04
MAP1LC3B__chr16	330.672	257.694	531.651	300.281
CAPS__chr19	41.334	34.245	38.8421	76.6235
PHACTR4__chr1	294.73	305.637	281.605	401.756
NOP9__chr14	138.379	220.881	101.96	187.417
UBE2D3__chr4	791.636	787.636	875.16	542.578
APOBEC3C__chr22	620.909	666.066	430.904	274.395
BRD9__chr5	27.8555	33.3889	24.2763	59.0208
UBE3A__chr15	358.528	384.401	426.049	546.719
SLC30A9__chr4	151.858	144.685	127.451	112.864
VTA1__chr6	269.57	280.809	348.365	184.311
PARP3__chr3	105.132	78.7636	135.947	127.361
PON2__chr7	203.974	276.529	336.227	140.822
CROT__chr7	80.8709	126.707	285.246	248.509
SEC61B__chr9	927.32	889.515	901.864	347.912
SCAF11__chr12	317.194	327.04	377.496	645.087
SENP5__chr3	53.9139	55.6482	61.9045	77.659
DDX18__chr2	247.106	308.205	160.223	215.374
STEAP2__chr7	173.423	179.786	115.312	314.778
IFITM10__chr11	8.08709	12.8419	42.4835	65.2336
EIF4E2__chr2	409.746	357.005	646.963	390.366
SIDT1__chr3	27.8555	37.6695	57.0493	86.9781
WBP11__chr12	218.351	225.161	128.664	94.2263
VCL__chr10	317.194	315.054	409.055	366.55
CLCN3__chr4	429.514	404.092	477.029	403.827
MVD__chr16	205.772	226.017	207.562	338.593
GBP3__chr1	66.4939	56.5043	150.513	186.382
IER2__chr19	311.802	261.118	416.338	436.961
SLC25A24__chr1	76.3781	83.0442	133.52	62.1272
MYRFL__chr12	69.1896	43.6624	123.809	83.8717
HMGB1__chr13	1511.39	1641.19	1367.97	1254.97
CEBPD__chr8	207.569	242.284	185.714	80.7654
CIRBP__chr19	752.998	768.801	682.164	526.01
NFE2L1__chr17	261.483	263.687	352.006	279.572
PDGFB__chr22	115.016	60.785	163.865	139.786
BMPR2__chr2	95.248	113.865	155.368	242.296
KRCC1__chr2	149.162	120.714	320.447	553.968
ZDHHC5__chr11	262.381	249.989	293.743	203.984
COX5B__chr2	1390.08	1333.84	1665.35	679.257
TBCB__chr19	852.739	969.991	1246.59	743.455
APP__chr21	2366.82	1964.81	1423.8	827.327
ERBB2__chr17	172.525	163.52	133.52	129.432
PSMC3__chr11	195.887	268.824	297.385	151.176
TRIM65__chr17	36.8412	21.4032	8.4967	39.3472
TMEM263__chr12	183.307	181.499	150.513	134.609
WDR26__chr1	173.423	221.737	212.418	127.361
ADNP__chr20	176.119	183.211	112.885	164.637
CDS1__chr4	378.296	375.839	563.21	483.557
ELF4__chrX	172.525	159.239	290.102	307.53
SIRT2__chr19	223.743	243.14	234.266	148.07
MEAF6__chr1	119.509	132.7	111.671	98.3681
PTPRH__chr19	114.118	79.6197	224.556	250.58
SAMD12__chr8	109.625	124.994	91.0361	129.432
MICALCL__chr11	5.39139	2.56838	21.8487	21.7445
MRPS14__chr1	231.83	255.126	250.046	107.687
BNIP3__chr10	1603.04	1449.42	1039.03	832.504
ZFR__chr5	235.424	242.284	285.246	322.026
RHOA__chr3	2619.32	2524.72	2874.31	1834.82
CELSR3__chr3	25.1598	20.547	47.3388	61.0917
CENPN__chr16	64.6967	93.3177	32.773	53.8436
GRSF1__chr4	488.82	557.338	417.552	274.395
RHPN2__chr19	303.715	358.717	497.664	270.253
ATP1A1__chr1	1245.41	1054.75	895.795	519.798
IRX3__chr16	40.4355	56.5043	1.21381	4.14181
PSD3__chr8	68.291	48.7992	69.1874	68.3399
LINC00506__chr3	53.9139	23.1154	4.85526	68.3399
FSTL3__chr19	42.2326	45.3747	76.4703	32.0991
HLA-B__chr6	1780.06	1511.92	2681.32	1306.74
NME4__chr16	806.013	836.435	290.102	225.729
TARDBP__chr1	36.8412	45.3747	41.2697	75.5881
LSR__chr19	948.885	1076.15	1422.59	1300.53
KARS__chr16	445.689	446.042	328.944	225.729
UBE2R2__chr9	923.726	660.073	1006.25	906.022
MGAT4B__chr5	707.171	612.13	827.821	431.784
ABHD17A__chr19	201.279	173.794	242.763	108.723
RPP38__chr10	369.311	437.48	325.302	165.673
CD320__chr19	137.481	124.994	71.615	41.4181
AIFM2__chr10	92.5523	84.7565	93.4637	71.4463
COL17A1__chr10	322.585	294.507	839.959	1160.74
URI1__chr19	294.73	213.175	162.651	137.715
MLXIPL__chr7	163.539	150.678	189.355	740.349
RB1CC1__chr8	108.726	107.016	149.299	269.218
RPS4X__chrX	2799.03	2729.33	1308.49	798.335
STT3B__chr3	462.761	437.48	345.937	298.211
PUF60__chr8	374.702	446.898	396.917	244.367
NSL1__chr1	63.7982	83.9004	114.099	88.0135
SOS1__chr2	159.046	123.282	167.506	181.204
TTLL12__chr22	441.196	380.976	396.917	396.579
SDCBP__chr8	688.301	696.887	865.45	690.647
LMAN2__chr5	540.937	599.288	721.006	521.868
NCEH1__chr3	78.1752	102.735	168.72	144.963
TMEM175__chr4	61.1025	108.728	126.237	202.949
GNG5__chr1	1874.41	1789.3	2095.04	647.158
[truncated: 16,059 more rows]
