# Supplementary material for: Mapping prohormone processing by proteases in human enteroendocrine cells using genetically engineered organoid models
Source: Proc Natl Acad Sci U S A. 2022 Nov 7;119(46):e2212057119. doi: 10.1073/pnas.2212057119 (PMC9674236; doi:10.1073/pnas.2212057119)
Supplement: Supplementary File [file pnas.2212057119.sd02.csv]

	baseMean	log2FoldChange	lfcSE	stat	pvalue	padj
ACTG1__chr17	8999.57468477684	-0.00256020444170869	0.315256381410905	-0.00812102337231271	0.993520432055744	0.997571166136573
CFL1__chr11	17759.5573805467	-0.572430002095596	0.317815980897663	-1.80113662150903	0.0716813488366404	0.339856110034068
KCNQ1OT1__chr11	1458.80311632618	-0.733491826686059	1.26636003223453	-0.579212710457857	0.562445655463549	0.854714496720803
SCAF8__chr6	109.285060460238	0.0174127835838616	0.442837159974818	0.0393209630033121	0.968634493479559	0.989970736113267
SLC25A23__chr19	872.510052791455	-0.506728314494575	0.327220823573823	-1.54858211332707	0.121482208452381	0.447709107519211
VAV2__chr9	184.663892575624	-0.676728383788973	0.417783306697963	-1.61980714150031	0.105273711729676	0.414488498444536
FAM213B__chr1	3035.05787620056	-0.775959931917306	0.296819062934067	-2.61425234702554	0.00894229628006734	0.0900275520145774
TSPAN1__chr1	3682.11598096909	-0.777598950201109	0.345727948464334	-2.24916427397633	0.0245020465196277	0.181581717436547
TM4SF4__chr3	3950.96981545701	-1.06609772078303	0.359820160882412	-2.96286266497289	0.0030479252370812	0.0415673382173182
MT-CO2__chrM	13255.4524023857	-0.0321532006858693	0.3699948801303	-0.0869017448958915	0.930749612543012	0.980437569978269
PKM__chr15	15784.5977715709	-0.24681960625722	0.292469239886469	-0.843916462302259	0.39871608831599	0.76402188043911
MT-RNR2__chrM	76895.8384437456	-0.532986955538011	0.363713487095492	-1.46540333105128	0.142810909171785	0.485746747105946
RER1__chr1	250.059329260135	-0.138594581419376	0.439961890974371	-0.31501496893841	0.752750288494435	0.937647107074197
SQSTM1__chr5	841.039740821397	-0.453015910906304	0.35517787151422	-1.2754620916415	0.202145733524575	0.572213904320513
CD74__chr5	2781.3108298369	-0.0593181606110154	0.333563894678243	-0.1778314786384	0.858855324976473	0.962544705807869
KRT8__chr12	28483.2661440645	-0.809767959113139	0.29402693614036	-2.75406046038782	0.00588608934411283	0.0676029238930124
SOX9__chr17	869.854589371871	0.625411124613119	0.316358786385074	1.97690455118849	0.0480524202905597	0.272245364107139
ATP5E__chr20	32.3809796249516	-0.204093341884582	0.753663702994364	-0.270801606968338	0.786543623862641	0.946661433006107
TGOLN2__chr2	1213.81487124903	-0.648341582175617	0.310769149250428	-2.08624821266658	0.0369561450481252	0.23417139707387
SPINT2__chr19	32058.1197158532	0.00195201611111719	0.337250570878611	0.00578802907888861	0.995381846746166	0.998295179768353
NQO1__chr16	999.971679626252	-0.223187722905174	0.355186344880654	-0.628367971128415	0.52976291380637	0.840657510911046
SRD5A3__chr4	638.996637286739	-0.884578770919703	0.379022773860199	-2.33384068696088	0.0196040654604507	0.156222565206305
TNFRSF1A__chr12	243.108175287644	-1.22756492319841	0.369396260104719	-3.32316554274374	0.000890020797281515	0.0165209821142949
PFKP__chr10	713.019629898595	0.124369787919762	0.320054888832324	0.38858893352171	0.697580254422106	0.916414930050214
MT-RNR1__chrM	10139.0820806815	-0.172264002798511	0.370969943398671	-0.464361077936129	0.642389071088254	0.894826265194199
SNX27__chr1	107.082941579034	-0.0509525711170071	0.460865968642379	-0.110558328416184	0.911966593939692	0.977664043451991
RPL8__chr8	4092.31718776585	1.39168461776377	0.327490009879642	4.24954830919954	2.14202010902055e-05	0.000838918572408524
COX4I1__chr16	3704.4596964298	0.0956041494133491	0.31015864813585	0.30824273315595	0.757897638048429	0.939766498718835
H3F3B__chr17	1889.51112247402	0.186457052600705	0.358562960016823	0.52001202966407	0.603055190624438	0.877641554238441
HHLA2__chr3	1522.5252516615	0.195845370013289	0.332906640060912	0.588289167129424	0.556338215542132	0.851243798923717
ETNK1__chr12	328.613181786535	-0.817116620313473	0.379376974862478	-2.15383819908858	0.031252862897927	0.210149693990805
RPL15__chr3	8803.5844577588	1.63225914419986	0.404345374444171	4.03679440241806	5.41865159460946e-05	0.00178843433815899
FTH1__chr11	4797.84908274402	-0.287430904094957	0.367413108983559	-0.782309876994125	0.434032483622083	0.787310233650844
ATP5J__chr21	2718.33733315706	0.18155459375002	0.389884584892823	0.46566240570893	0.64145716595799	0.894647611987929
ALDOA__chr16	4895.13087200252	0.267617555151643	0.304385737895343	0.879205303776939	0.379289969228445	0.750724473870087
DENR__chr12	231.374638804488	0.015482409262992	0.391645914248121	0.0395316501455531	0.968466520064427	0.989970736113267
TSPO__chr22	1122.59302187375	0.251237286568047	0.326219825825667	0.770147203445292	0.441212578094535	0.79200564551144
RPL30__chr8	6292.8157841278	1.51888476704431	0.375461658908489	4.04537915125577	5.22385084166234e-05	0.00175122078215518
APLP2__chr11	2714.5297061411	0.125470356548808	0.297878644467565	0.421212996900386	0.673599554617995	0.908262491287421
NPDC1__chr9	265.40918785676	-0.604349964988335	0.400799869342827	-1.50785968563128	0.131590442476317	0.465596347195698
SMAGP__chr12	560.696146337279	-0.06000741899046	0.334337026336099	-0.179481823021709	0.857559388707765	0.962396418525251
MT-ND5__chrM	9068.82352387685	-0.591071805591242	0.47028912257638	-1.25682644402486	0.208816488251319	0.581200597380219
PLXNB2__chr22	849.464444468163	-0.934693812036234	0.33486905487189	-2.79122181771564	0.00525094729843905	0.0622626213924171
TMED2__chr12	777.135983640563	0.368400253641247	0.391714976674438	0.940480389003437	0.346971204334866	0.723264741276666
REG4__chr1	43778.6117233423	-1.30008883823398	0.315615640041485	-4.11921550548982	3.80164474337623e-05	0.00134115323921973
RPS5__chr19	7900.99412637662	1.48121022100637	0.360572149445807	4.10794406412966	3.9919674871174e-05	0.0013967523398914
PRDX3__chr10	199.74098362175	1.53529788488666	0.572893417435309	2.67990142347904	0.00736438438426706	0.0784594895382063
PSMC4__chr19	495.408112164754	-0.396184290345609	0.345286350133356	-1.14740791286014	0.251213072384625	0.629112022132963
FAU__chr11	2935.76335990212	0.776268733170003	0.342236470972248	2.26822328714625	0.0233156007966931	0.175841922145143
ATP13A2__chr1	1072.01149911273	-0.237062320421236	0.315967197886667	-0.750275098196322	0.453089037118128	0.79964940693004
EEF1A1__chr6	11393.5705240081	1.47227320921677	0.370835954720019	3.97014688159981	7.18283378071243e-05	0.0022326060532962
DYNLRB1__chr20	2594.56412869254	-0.180203267588032	0.312117453398312	-0.577357227626946	0.563698161968532	0.85494066713339
PIK3IP1__chr22	58.0834130098247	0.286020836189274	0.646395807276384	0.44248559933338	0.658137848800965	0.902441971029099
PNRC2__chr1	790.821147551312	0.674459917096272	0.336455674058314	2.00460259433573	0.0450055490786668	0.262211583940585
MRPL47__chr3	338.182114951063	0.389415169189055	0.422250017567408	0.922238372972688	0.356404251384187	0.73154557512837
SMS__chrX	231.426411976394	0.669587391334803	0.379579598279942	1.76402365767029	0.0777279962259173	0.355621550435547
USP22__chr17	945.904213135208	0.258704850425956	0.316353276434271	0.81777199636403	0.413487391147299	0.773574803657022
FKBP1A__chr20	1656.1074546802	0.423154328623395	0.343391785211545	1.23227854260612	0.217845052375823	0.59217230751959
BCAS1__chr20	477.010762503956	-1.64052937360334	0.353359549061428	-4.64266319662455	3.43946773239764e-06	0.000188230016158479
RBM3__chrX	1344.91501154212	0.197538216395988	0.32822584093276	0.601836271740881	0.547283128255295	0.84868792386281
GRINA__chr8	480.866756602767	-0.114694634322765	0.333780148129481	-0.343623295050708	0.731129603448365	0.929590977173654
MOGAT2__chr11	306.670719804922	-0.259590132759477	0.380812822367602	-0.681673823758203	0.495445222867485	0.825433443323819
SRSF11__chr1	999.473638223703	-1.42308923948526	0.987960384492221	-1.44043148067792	0.149745362505602	0.497055239047883
LRRFIP1__chr2	2412.26897036481	-1.3048597314368	0.386389927504117	-3.37705421014862	0.000732666088227853	0.0143026248869602
SLPI__chr20	319.572472739102	-0.787511412938789	0.402609309787734	-1.9560188842975	0.0504629295577213	0.279510499963745
CCT5__chr5	452.892712138063	0.929322600379772	0.384013825903651	2.4200238056349	0.0155194910718394	0.132142687942802
PLEKHG3__chr14	254.514333862605	-0.428885434402478	0.376640142622809	-1.13871408240197	0.254822427153863	0.634453853793252
RPLP1__chr15	7841.01235198514	1.63300044334224	0.366676618197837	4.45351670190535	8.44751335900713e-06	0.000399505384363764
EEF1G__chr11	2626.01149020775	1.41864495399437	0.319813084581758	4.43585651240517	9.17069203523752e-06	0.000428612708770991
AJUBA__chr14	24.7029917800907	0.649771907199631	0.775752369730401	0.837602220184578	0.40225414550925	0.767241729112704
PRMT1__chr19	197.320394584449	0.97437149071408	0.411739697854378	2.36647448810897	0.017958411922601	0.14685531486643
PHPT1__chr9	688.320134900609	0.00678275353787726	0.332436655830353	0.0204031457389542	0.983721774436873	0.994793018623435
TMPRSS3__chr21	34.852947903042	0.0999597662242924	0.66260784732016	0.150858108047721	0.880087647134895	0.967987348853349
CKS1B__chr1	608.475673198982	0.892321578884986	0.398114390522045	2.24136981764184	0.0250021299060654	0.183904236402685
CHGA__chr14	285497.899015504	0.237252502775643	0.302575976751081	0.784108855313465	0.432976239808193	0.787310233650844
S100A11__chr1	9940.448700708	-0.513661349096445	0.308054494561444	-1.66743663268965	0.0954276147761696	0.393166470641972
CSDE1__chr1	1613.59314323405	0.0501249209443325	0.300727189245085	0.16667904578286	0.86762259391632	0.964854900555324
AKR1C3__chr10	705.115650999508	-0.755097707104913	0.414758084618046	-1.82057381184092	0.06867166668569	0.331977864694959
MT-ATP6__chrM	28640.7722430794	0.707232810540663	0.326593335532675	2.16548451421143	0.0303506000548955	0.206081539927355
RPS15__chr19	4686.11120786252	0.877858351743644	0.310574623621488	2.82656175030428	0.00470506714975492	0.0572204082808752
SUSD6__chr14	71.821956996411	-1.3374581675762	0.524423677914839	-2.55033901766996	0.0107618212315743	0.101709138517742
ANKRD9__chr14	1713.17360438516	-1.3154236001084	0.305930226733392	-4.29975035207862	1.70990617361981e-05	0.000704085481008853
KRT19__chr17	10164.0219115436	-0.219472781263485	0.291804597189552	-0.752122424997021	0.451977439343194	0.799535520354925
SERF2__chr15	13740.5794228939	0.10331655586181	0.339707583684802	0.304133792778888	0.76102596256532	0.940121665835785
ZNF395__chr8	1241.79952260389	-0.0580412051326627	0.360548632418993	-0.16098023931821	0.872108964382148	0.965651332115685
RABIF__chr1	159.806469798851	-0.28871603154963	0.417592264137434	-0.691382614919826	0.489325126434862	0.821954202821183
TPR__chr1	205.122515106122	-0.791111753834289	0.5015758141484	-1.57725259376287	0.11473741567389	0.434583657237456
RPS12__chr6	10972.2172512482	1.43773315199604	0.353492322073783	4.06722596847789	4.75761042068637e-05	0.00162037125125823
C19orf66__chr19	395.10248842594	-0.587926952776538	0.350570292972154	-1.67705867999271	0.0935310077300725	0.388882495127048
IL17RA__chr22	146.635916023424	-0.23471868417198	0.413587412803032	-0.56751892563946	0.570361672110425	0.858795011528055
HOXA11__chr7	21.7038719298443	0.0966469337215456	0.874119602684798	0.11056488542838	0.911961394079422	0.977664043451991
NDRG1__chr8	1863.39195256757	0.899290126921687	0.3720723451192	2.41697653351147	0.0156500260303333	0.132919896171128
RPL4__chr15	8435.95419279687	1.69903371153686	0.315846080135159	5.37930915846669	7.47722098208366e-08	6.93864434033068e-06
RPL18A__chr19	17809.7857900602	1.89769866857457	0.337710283654002	5.61930968770509	1.91721933492554e-08	2.15367638623302e-06
SEZ6L2__chr16	949.774112409814	-0.456225911570527	0.340202491047099	-1.34104224271352	0.179906737851768	0.541841153704665
NDUFA12__chr12	989.625634334081	0.435381657173041	0.405348808436917	1.07409137047161	0.282781731872794	0.661062953333882
GPX1__chr3	679.447353791355	0.562711456205928	0.371990095750016	1.51270547962137	0.130354487080187	0.464045544226736
ANXA2__chr15	5003.44127749196	-0.0478540611426991	0.337433561925128	-0.141817728117149	0.887223980591971	0.970433722003733
CLTB__chr5	2273.1614627758	-0.871005850912437	0.299729785687211	-2.90597028558714	0.00366116214910916	0.0471678495789657
GPRC5A__chr12	2165.69479620247	-1.1807338320796	0.340884773124205	-3.46373298301999	0.000532735035975226	0.011202306848438
NLRP2__chr19	0.865770473821378	-3.41966415598683	4.02768970274278	-0.849038632161285	0.395859796064081	NA
CDC42EP5__chr19	2423.37254798608	-0.15650144727218	0.302695291795949	-0.517026367815724	0.605137752367333	0.879068205064187
S100A4__chr1	8086.19892660313	-1.45253042783885	0.308060599113606	-4.71508018882736	2.41615574350832e-06	0.000140642229324398
S100A6__chr1	33426.9004017682	-0.9454584330648	0.350704442166583	-2.69588382520605	0.0070202146253297	0.0759690960087768
DNM2__chr19	665.667928089826	-0.226024239858442	0.336266186661935	-0.672158691012471	0.501482675936048	0.828772638925417
MT-ND1__chrM	12326.749455283	1.03467436308493	0.335442561758669	3.08450531041829	0.00203890970082068	0.0305474377269757
EIF2S3__chrX	632.412543955566	1.27219943935227	0.345081031268597	3.68666870698565	0.00022720883470041	0.00566077108399503
CD9__chr12	1166.22877879181	1.11498720301857	0.470708368517165	2.36874310633361	0.0178486459980145	0.146425215022789
LINC00674__chr17	255.804709117529	0.104831879843582	0.391940234550885	0.267469044007963	0.789108045503727	0.947958579967933
PMEPA1__chr20	489.018857742123	-0.0988877767810475	0.338743312216221	-0.291925399601475	0.7703436628644	0.942674560331557
CDHR5__chr11	1052.47561114626	-2.25441424395729	0.346872916985008	-6.49925126340932	8.07207449343622e-11	1.87947247205353e-08
PAG1__chr8	424.32180975982	-1.30702138162034	0.353112620538586	-3.70142924834237	0.000214388439284426	0.00540444557770937
PTPRF__chr1	1292.40751755236	-0.559722370068064	0.32722831822785	-1.71049490184504	0.087174395373802	0.374113708832744
RAB2A__chr8	788.618823516471	-0.153435158163979	0.359384660605814	-0.426938528498501	0.669424101842945	0.906796513147444
TMEM134__chr11	330.121204944888	0.199530837583428	0.386032819019065	0.516875321871464	0.605243195693498	0.879068205064187
ADAP1__chr7	146.842222603875	-0.436975672147082	0.410148295199495	-1.06540896856474	0.286690899999258	0.666263146206169
NADK__chr1	670.746988216472	-0.0666910710681635	0.344959271976912	-0.193330275443726	0.846700317197788	0.95985205076539
EGR1__chr5	21.3938915546078	-0.347714441947604	0.806137457790707	-0.431333935158586	0.666225578996864	0.904834528012922
MT-CYB__chrM	18950.5878433769	0.893895393092195	0.346854888397212	2.57714514915102	0.00996201084889463	0.0964274459039641
TSPYL1__chr6	284.269880246091	0.291233129323588	0.366015832685704	0.795684512297228	0.426215431065424	0.783199140511382
TFF2__chr21	5859.89734424787	-2.62516501483614	0.404357370280425	-6.49219034394147	8.45972770049251e-11	1.93455844522334e-08
PFN1__chr17	17513.0148683078	0.371069080571258	0.320269072507601	1.15861665213538	0.24661247815023	0.623654795438669
LAMC2__chr1	1228.86803208224	-1.50090116380667	0.408811946388634	-3.67137305322249	0.000241250900432939	0.00589591418119125
TMSB10__chr2	9208.97241626021	-0.192768962989519	0.356696671071378	-0.540428264750875	0.58890171979821	0.870281957306167
PSAP__chr10	2222.42498826405	-0.130193314671037	0.311101841600508	-0.41849098032091	0.675588179810626	0.908482901694637
EID1__chr15	1066.34798272604	-0.302460074596559	0.357520248536436	-0.84599425021303	0.397555951848926	0.762711838108967
SERPINB6__chr6	4891.87759873674	-1.08699919702394	0.300238979366365	-3.62044661661849	0.000294094927045266	0.00691042134998473
LGALS4__chr19	14702.3085283327	-0.0734583477068935	0.327748626837755	-0.224130146373603	0.822656035702994	0.953395795625563
C14orf1__chr14	614.89387897949	0.579733215955804	0.38453929743912	1.50760460586629	0.13165575323884	0.46561269703855
LOC100507373__chr19	9.1530706882189	-0.367629107908179	1.28522919742569	-0.286041671512397	0.774846205076267	0.943465585053694
CAMK2N1__chr1	4439.70140296611	-1.00752088069556	0.305084202307485	-3.30243543610335	0.000958491506317827	0.0175099033236891
MAP3K1__chr5	92.0750162704413	-0.208699608583524	0.487448982513811	-0.428146567272013	0.668544415198856	0.906157893843835
HNRNPL__chr19	504.49598754612	0.393092644603248	0.333613217832696	1.17828857968206	0.238681579111723	0.615107959847731
MYL6__chr12	4244.72701341522	-0.786837619857712	0.300250158081145	-2.62060684625872	0.00877734205255588	0.0890418823051125
TGFBI__chr5	696.065533101704	1.54993745005261	0.356934898376014	4.34235334539865	1.40964579561063e-05	0.000611929629104737
ALDOB__chr9	2152.67754191229	-1.00008800197518	0.35338647986629	-2.83001206597826	0.00465462487000592	0.0568228084702534
CEACAM6__chr19	4211.13753862915	-1.76570207162718	0.301988166766824	-5.84692470082956	5.00744034371207e-09	6.75002958332387e-07
COPZ1__chr12	911.937084564603	0.665338855747288	0.348373630274422	1.90984276055334	0.0561534617765257	0.295829582609722
TMEM221__chr19	3.45128695348274	-1.51171429941696	2.06351010833063	-0.732593600251335	0.463806335569533	NA
KRT20__chr17	5467.31953073316	-1.42041535440191	0.408228740873782	-3.47945946030558	0.000502426378590836	0.0107056109887425
SEPW1__chr19	4038.21702299722	-0.156207298485105	0.329992479950669	-0.473366237038057	0.635951913378557	0.892465279604321
LAD1__chr1	6068.6687038918	-0.437537887618358	0.296040982926984	-1.47796390652531	0.139417439322537	0.480680659186203
RAB8A__chr19	565.483529804384	-0.3254044578407	0.333701137758602	-0.975137393975853	0.329492111968139	0.7075602265756
OTUB1__chr11	2152.4588154417	-0.27219155821985	0.301182348410746	-0.903743395508162	0.366131482700143	0.738723769884675
SLC11A2__chr12	3026.80747495548	-1.98897698654315	0.325751513197179	-6.10581042900394	1.02280349417462e-09	1.74640287285336e-07
RAB11A__chr15	1973.8883429564	-0.0313147004863483	0.344213996477154	-0.0909745123871705	0.927512843225953	0.979624678760973
GAPDH__chr12	31798.644655273	0.605464560952477	0.29795666271381	2.0320557877037	0.0421480085568709	0.253402534074784
CYB5A__chr18	422.039482373201	1.03309461123855	0.459452700068441	2.24853311578028	0.0245422159001353	0.181634512712325
ZNF252P__chr8	169.294716057643	-0.201446204539239	0.403700404583726	-0.49899926344379	0.617779902941131	0.884041729474145
ARF1__chr1	1303.68612957054	0.347008770961577	0.38580302598124	0.899445436123797	0.368415446874743	0.741113448425692
PRSS8__chr16	784.09531707912	-0.490289159066585	0.337722591693713	-1.45175114465317	0.14657081273125	0.491872596393183
IGSF8__chr1	458.232802800292	-0.0221357447569946	0.341011836706412	-0.0649119542910529	0.94824410252143	0.984362081677793
S100A10__chr1	5143.70029630964	-0.718364049243565	0.313715963793414	-2.28985493934449	0.0220297271133851	0.169134936329849
LGALS3BP__chr17	2369.15787841817	0.0839241100474638	0.298509941530934	0.281143434007765	0.778600388536414	0.945071142713324
SCARB2__chr4	787.89816043432	-0.310009455878264	0.358218136258915	-0.865420883252525	0.386807823003349	0.755676732476109
MCCC2__chr5	586.601659557254	1.41652353472151	0.390457737484936	3.62785366694433	0.000285787151956737	0.00677738938510737
LRP10__chr14	2497.59110195422	-0.38646814680883	0.315610072661865	-1.22451144714535	0.220759350688858	0.595308065607258
HNRNPAB__chr5	736.706935900285	0.507204125969046	0.347173925171766	1.46095109452158	0.144028863136176	0.488134075503016
RPL14__chr3	10928.8796511889	1.73545872790878	0.341081251458064	5.08810941818111	3.61650702539425e-07	2.80684781619386e-05
GPS2__chr17	1331.21327588292	-0.316511296030352	0.360537198259044	-0.87788804472525	0.38000447772018	0.751028894257711
CAPNS1__chr19	7129.88761767368	-0.405714101671609	0.313303313933567	-1.2949563047317	0.195335303374826	0.564027935742509
CDK5RAP3__chr17	427.158087709546	-0.591368596669677	0.44752893057876	-1.32140864257624	0.18636514587072	0.551303316706039
HSD17B12__chr11	1249.75083165386	0.763256008459957	0.347789362625792	2.19459273480193	0.0281928251726509	0.198263217551327
WSB1__chr17	553.531125283482	-1.02398222701417	0.42966823404549	-2.38319276566711	0.0171632043584114	0.142368052987299
MT-TK__chrM	251.554922310573	1.68521354996176	1.61324721366779	1.04460961449942	0.296203434155686	0.674738235259534
CTSZ__chr20	233.20138615416	-0.648718954060218	0.380429457867861	-1.70522797497334	0.0881519144936605	0.376291139001939
PLEK2__chr14	295.161432028929	0.675932513123792	0.388619757259674	1.73931587495727	0.0819792164559627	0.362759449182812
DAG1__chr3	265.535873033403	0.186546293249806	0.399866238790813	0.466521739404451	0.640842090454898	0.894357433562056
PPIA__chr7	12081.9981727972	0.797626668209524	0.386827885716136	2.06196786132125	0.0392107958676971	0.242372144989483
RASSF7__chr11	334.535305089841	-1.1218655790325	0.457868296123117	-2.45019274872624	0.014277976026371	0.125573457959448
SOX4__chr6	3329.02707281935	-0.47032035144577	0.307331701792529	-1.53033464723164	0.125933916381961	0.456212088596151
TCF7L2__chr10	629.825603130021	-0.547927035190974	0.360681939165737	-1.5191418690338	0.12872678976272	0.461291123770236
SRSF7__chr2	377.344705284323	0.772718800379191	0.377041341149559	2.04942725384769	0.0404203545145746	0.246930554255553
DLG1__chr3	209.915372723442	0.37793589885948	0.401150600767803	0.94212970923167	0.346126235676641	0.722846147109437
PDLIM1__chr10	5100.47432932806	0.424727158683823	0.320054304193533	1.32704717017958	0.184493079485158	0.548935496256259
BBS12__chr4	14.5142808571478	0.380200288995271	1.01602895103303	0.374202219935474	0.708253872512629	0.920527961467609
LEPROT__chr1	411.191039562034	-0.185943917586093	0.359685295899005	-0.516962799720073	0.605182127473984	0.879068205064187
PLPPR2__chr19	108.379705005096	-0.265510873758452	0.448121375257033	-0.592497676787143	0.55351737598837	0.8500232062486
RPL6__chr12	3341.90945107172	1.45157391604273	0.34010959490689	4.26795932187718	1.97269288128867e-05	0.00078944703243071
CD24__chr6	7179.48589530525	-0.405983695131987	0.340968507844035	-1.19067798284084	0.233780024481492	0.610229717388909
YTHDF2__chr1	451.477280996389	-0.265877855134672	0.335627180476151	-0.792182131248947	0.428254486004603	0.784433964655101
HSP90AB1__chr6	6208.08492783597	1.07755806526546	0.328751484625462	3.27772836217938	0.00104646045885144	0.0186383485897797
GPX2__chr14	1959.71402658348	0.954218792890886	0.335354807024566	2.84540067088105	0.00443555908123589	0.0547619003677227
MED25__chr19	272.303996736996	-0.190641549495921	0.369551289687099	-0.515873046086073	0.605943080630916	0.879182403696309
SEMA4B__chr15	2812.79891921456	0.104305271323287	0.325114675633316	0.320826093501017	0.748342184080429	0.935653907592621
BRSK1__chr19	256.855754064838	-1.13973507624075	0.443596397844293	-2.56930642759821	0.0101902305105368	0.0980436453177568
NDUFC1__chr4	479.551785544127	0.134474567094468	0.405098730550137	0.331955044420523	0.73992320527703	0.932557103466805
HES1__chr3	1579.00464618869	0.182854078050773	0.317045529313319	0.576743909453042	0.564112465470898	0.855015295635025
MALAT1__chr11	15328.6648797196	-3.51639529371639	1.35991263414883	-2.58575088238466	0.00971671301744644	0.0949976267494457
PAPSS2__chr10	341.731497007001	0.912432413154616	0.350939536645843	2.59997041620139	0.00932317974999919	0.092552434014333
RPS23__chr5	5819.45769343702	1.78170873834041	0.325318252422326	5.47681762419961	4.33043123980965e-08	4.40123035373034e-06
EPRS__chr1	471.798161527999	0.00610622155620541	0.332044612464811	0.0183897624806442	0.985327919420118	0.994939129649533
TMSB4X__chrX	7576.43336767932	-0.639600472609235	0.387973315193946	-1.64856820704151	0.0992361265537603	0.400888907459765
FAM89A__chr1	64.6866038633165	1.3728871649956	0.545496444228332	2.51676647853812	0.011843729923004	0.109272914548984
MDK__chr11	11637.5053104978	-0.890410203446221	0.326396159070714	-2.72800453896675	0.00637187312503574	0.0713272116932925
SPCS3__chr4	287.216573537071	0.0431223293755166	0.39164409143984	0.110105910744068	0.912325380566372	0.977664043451991
SS18L2__chr3	186.957568816049	0.551521310581137	0.448758120811027	1.22899460757254	0.219073827817059	0.592745241236345
AMN__chr14	476.749902891547	-0.284029175059748	0.331596574022808	-0.856550390777597	0.391693412640353	0.758395198408279
LOC389906__chrX	72.7485704988392	0.818421139210565	0.556911653778525	1.46957086219646	0.141678016666098	0.484417925320167
SH3BGRL3__chr1	9683.43083532814	-0.860239484588872	0.297563767733523	-2.8909416329183	0.00384089447357189	0.048796125623573
SRRM2__chr16	1509.93183441182	-1.02689798347026	0.43996463343233	-2.33404666065778	0.0195932787960366	0.156222565206305
CIB1__chr15	1189.671072623	-0.410887363998533	0.310018372938173	-1.32536455857239	0.185050266051824	0.549609604901654
OSBPL1A__chr18	220.849747009826	0.0679525090006476	0.382484220547137	0.177660947433185	0.858989256692719	0.962544705807869
KLK6__chr19	1921.14112083359	-0.142627801218545	0.366964650769102	-0.388669047330905	0.697520982207507	0.916414930050214
LYZ__chr12	2689.68560273896	1.11508353524567	0.296587165646134	3.75971607812627	0.000170106300388212	0.00448630076361173
CCDC144B__chr17	171.741309306036	-0.278439234941597	1.20957220516436	-0.230196456030305	0.817939115598764	0.952988259842839
EZR__chr6	1735.23327830649	-0.827617671581464	0.311984792470772	-2.65275004280537	0.00798389696534658	0.0833266377654673
PRSS3__chr9	492.308806655477	-0.725300927075221	0.381226070037525	-1.90254807863436	0.0570995396222527	0.299310971920822
HNRNPK__chr9	1208.38167800537	0.271712002863519	0.317443879825671	0.855937128202735	0.392032556758239	0.758584046915654
UBB__chr17	4442.93232892294	0.108856259674967	0.357158920646632	0.304783818581051	0.760530806445241	0.940121665835785
RNASET2__chr6	896.791030333664	0.550856157728045	0.333897263741898	1.64977739426417	0.0989884739469916	0.400267255246345
TFF3__chr21	20253.5549914493	-0.393941838079615	0.339091760223437	-1.16175585576021	0.245334650021178	0.62272617964969
ZNF518A__chr10	143.307912397108	-1.20743654142247	0.524879632691798	-2.30040654317303	0.0214251984811992	0.166588398148292
MT-ND4__chrM	32865.8393930911	0.67140031648735	0.347575495220837	1.93166758220618	0.053400548470172	0.288543216754862
SF3B1__chr2	572.229599352067	-0.217843539982227	0.329640403298168	-0.660852061223763	0.508707191916249	0.832044329569057
C4orf48__chr4	1745.10476162024	-0.625208467444242	0.317168698446895	-1.97121743257058	0.0486990107798144	0.274095988262
RSRC2__chr12	325.920920727256	-0.582388037987799	0.370244122215724	-1.57298388561174	0.115722549560103	0.436764800962769
ANXA11__chr10	3895.87077200414	-0.296304145408141	0.296976548260278	-0.997735838549962	0.318407469880115	0.697923878783164
P4HB__chr17	1720.04988253693	-0.190509456790327	0.305933531884686	-0.622715187892954	0.533471700309432	0.842721327395343
WWC1__chr5	145.020630610126	-0.0931090357578815	0.419344001877035	-0.22203497687129	0.824286655224299	0.953474472688544
B2M__chr15	4525.25127778151	-0.421158540267046	0.441199661612106	-0.954575846065176	0.339792236724577	0.717102732942474
MORF4L2__chrX	638.599410059858	0.0925389424931671	0.369723749054778	0.250292124132541	0.802361446709987	0.950066282555422
GPA33__chr1	742.978202180843	-0.68507340693507	0.364434521655617	-1.87982577452542	0.0601318265017055	0.307404459154028
LYN__chr8	296.022993092389	0.236257835463054	0.370862492306737	0.637049689208384	0.524092477999115	0.838993948644381
ARHGEF2__chr1	1177.21608515224	-1.06559141664774	0.402898039656522	-2.64481658326303	0.00817352081745239	0.0848658118183302
TBC1D9B__chr5	364.40258109054	0.542083356099827	0.351634282275103	1.54161122343505	0.123168096557317	0.451251868866882
COPA__chr1	956.047796982951	-0.126747167483159	0.314309248624624	-0.403256245362768	0.686759726389461	0.913261900964025
GNAS__chr20	14124.7682250102	0.183394983735599	0.30164802212929	0.60797674866568	0.543202895142338	0.846760761077202
REEP6__chr19	744.639361055719	0.521253793072895	0.324535562129286	1.6061530811999	0.108240279360976	0.420118473128893
BIK__chr22	854.601710636625	0.677978946129799	0.395376352328136	1.71476857970282	0.0863876643316704	0.372912687607733
AKR1B1__chr7	42.7344911329889	-0.085253669060545	0.626998869978489	-0.135971009107991	0.891844199462066	0.971318633482591
EIF4H__chr7	1900.08408525729	0.929594626847181	0.343511667546365	2.70615153624064	0.00680679774340532	0.0743118942046449
LY86-AS1__chr6	4.17195205972191	-0.776728314087013	1.74584336610801	-0.444901489541163	0.656390946149052	NA
CAT__chr11	364.48429152877	1.16449000414285	0.38322126113804	3.03868840858334	0.00237610474146901	0.0344602461146683
CLPTM1__chr19	520.933301783373	-0.0854235356938611	0.331076417169126	-0.258017579217138	0.796393340206064	0.949359256491683
PRDX6__chr1	692.102445918273	-0.846015968989193	0.338597232509749	-2.49859091498876	0.0124688154754183	0.113406002115204
MAB21L3__chr1	371.619200819301	-0.559527656622357	1.35480577344397	-0.41299473886948	0.679610468352738	0.910244422552485
NIPSNAP1__chr22	1166.19685132199	0.96865966016387	0.307352576412591	3.15162368726508	0.00162365379152768	0.0256381140003743
ERVW-1__chr7	39.2307609094718	-0.585078190097833	0.779947024774097	-0.750151191700866	0.453163650955524	0.79964940693004
EIF1__chr17	2635.26627800105	0.362987185757146	0.315136281493214	1.15184193973858	0.249386030233556	0.626941009652712
IFNGR2__chr21	400.585617490369	-0.599501604158846	0.352204198105296	-1.70214213057057	0.0887287277879155	0.37779541407656
MRPS18B__chr6	323.346836573245	0.822637151741277	0.374169411902546	2.19856868459236	0.027908605708967	0.196805354823153
TOX__chr8	88.9053132922799	-0.221123790441996	0.513265883155676	-0.430817238586903	0.66660126412138	0.904960859571546
PHGR1__chr15	38047.1974853528	-2.20321459966124	0.34028049088569	-6.47470148502096	9.49995668747455e-11	2.13432360245261e-08
YWHAB__chr20	4413.32540826378	-0.225992738992376	0.300856330397488	-0.751164978625501	0.45255337400168	0.799540634247915
ACTN4__chr19	7427.88536620879	-1.34770321465708	0.304968010247537	-4.41916256581528	9.90840958214742e-06	0.000454792448419282
EPT1__chr2	125.676353745534	-0.507606474385736	0.429865432005178	-1.1808497185222	0.23766242897106	0.614043401811968
USP10__chr16	393.993936908686	0.270646192355284	0.346206027097666	0.781748933212344	0.434362137858525	0.787310233650844
KLHDC3__chr6	618.709489979957	0.276355580179085	0.321928265487808	0.858438384589596	0.390650439852136	0.758133828210161
RALY__chr20	484.192635244765	0.024208111934654	0.329191494559556	0.0735380844728186	0.941377939074318	0.982020681637807
PIGS__chr17	231.800947128507	-0.104524921275092	0.373678989690925	-0.279718486076903	0.779693494422467	0.945071142713324
ATRAID__chr2	560.30336224795	0.28748720307665	0.438897414059494	0.65502141016871	0.512453969416616	0.833778806974918
SSBP1__chr7	299.398424053951	1.0052621258322	0.41950134670811	2.39632633773561	0.0165603388516084	0.138972280035188
DAZAP2__chr12	696.714663962043	0.115447867451528	0.413219736099043	0.279386140994623	0.779948505689514	0.945071142713324
SERPINA1__chr14	1394.55335637302	-2.12117149003399	0.343000010111534	-6.18417325802482	6.24287731603516e-10	1.09515461519378e-07
LRRC75A-AS1__chr17	2882.2624866296	1.48725811810495	0.399411794584633	3.72362093025225	0.000196385726343883	0.00498991192769796
ITM2B__chr13	6139.77997300555	-0.0604061178067408	0.382683200193605	-0.157848888522361	0.874575874056232	0.965931656110768
ALKBH5__chr17	1072.62386235845	0.450394066436069	0.345230294196803	1.30461918900812	0.192022550860481	0.560656814026293
PSMA7__chr20	1203.89619388491	-0.100021577434814	0.368582383449255	-0.271368307130675	0.786107775035003	0.946661433006107
CSTB__chr21	3920.59220811125	0.547084562226934	0.381236470561618	1.43502682579397	0.151279453446716	0.500305083516557
FBP1__chr9	792.48351649762	-0.023304348541131	0.354855704806775	-0.0656727459230806	0.947638371159821	0.984163868636821
BAIAP2L1__chr7	588.951043633474	-0.859576763064676	0.327167569610378	-2.62732875415599	0.00860581456596337	0.0877436794042412
CORO1B__chr11	1449.08453525352	-0.178757488668856	0.35978265526844	-0.4968485446734	0.619295859290281	0.88494986730958
CHTF8__chr16	171.124508628461	0.366463272240427	0.403648151085476	0.907877990410577	0.363942687250635	0.737327962811522
MT-ATP8__chrM	7644.96720310837	-0.690740003533851	0.379350384828427	-1.82084961860856	0.0686297194060557	0.331977864694959
SZRD1__chr1	399.009642715572	0.0931109079018305	0.360349045448271	0.258390882612167	0.796105252372865	0.94926818106246
DHRS7__chr14	220.487280703771	-0.328936640155541	0.422418565798245	-0.778698349903132	0.436157428366054	0.788520848372883
PTTG1IP__chr21	1611.52454654755	-0.302300485248989	0.355203364892831	-0.851063123628337	0.394734288733958	0.761036687503384
GAS6__chr13	129.407330796161	1.35989916385259	0.446214886520161	3.0476328892966	0.00230651516743244	0.0336798554551195
SLC44A4__chr6	965.815413096403	-0.874487617336021	0.312040075535616	-2.80248495593063	0.00507105814584951	0.0608622030138227
CDK2AP2__chr11	1216.39987889989	0.460107347741473	0.396774006703462	1.15962069079123	0.246203273083567	0.623345020780577
UBL5__chr19	1539.83390691109	-0.115550572831264	0.343782737581239	-0.336115110503356	0.736784064107311	0.931812468951837
IFT140__chr16	145.959919183252	0.378084863220895	0.510931335142968	0.739991535487053	0.459305130430708	0.802888405960249
CWC15__chr11	214.226672003583	0.264127827191318	0.383790084292412	0.688209096590616	0.491321116342411	0.822787788136643
MFSD5__chr12	241.048017971754	-0.489270353174111	0.371144949701743	-1.31827296469289	0.187412287777546	0.553184996915788
MMP15__chr16	189.08622465974	-1.15163618932023	0.397713297149345	-2.89564416773267	0.00378381180744221	0.0483105623191475
MT-CO1__chrM	3958.68083782079	0.0945477663723717	0.39477488483739	0.239497926549498	0.810719504062138	0.951949984947454
PTMA__chr2	4214.26249518036	0.364708285254626	0.332012533744117	1.09847746150363	0.271996054107566	0.652647830035881
COL4A2__chr13	155.572766852061	-0.881271513881045	0.437544797869432	-2.01412865190555	0.0439960280648864	0.258091220979815
ESYT2__chr7	598.559175522234	-0.020490395020077	0.344227916989209	-0.0595256631109306	0.952533425507808	0.985432159909788
EIF4B__chr12	2532.56350390081	1.20896710041084	0.328888982444731	3.67591243532765	0.000237000810891971	0.00580312119365694
SYNE2__chr14	142.098119837927	-0.307821057865312	0.534509271962481	-0.575894701948068	0.564686356896093	0.855091386977845
PPP2CB__chr8	410.040716656398	-0.67308863207095	0.402685002417647	-1.67150161548071	0.094622639883106	0.391379724846178
DHFR__chr5	287.260745907245	0.87366807638325	0.392238339214331	2.22739082093108	0.0259211653556039	0.188391852181534
CCDC90B__chr11	119.211293633587	0.295105309130141	0.464699242789592	0.635045814489868	0.525398535217687	0.83959624304209
ZFP91__chr11	156.074148031449	-0.196164800779022	0.402085457924937	-0.487868429242331	0.625643037885358	0.887191167902557
RPL41__chr12	34842.1749160145	1.11522404222329	0.379988676787327	2.93488756468253	0.00333668569306102	0.0444306113728028
RHOBTB3__chr5	761.881759837416	-0.20008252579549	0.339010127402147	-0.590196308672939	0.555059046612499	0.851060052300383
XIST__chrX	0.472894847954276	-0.331546495781054	4.98993444850462	-0.0664430563572658	0.947025091900151	NA
MSLN__chr16	758.808909842026	-1.44992742658421	0.340394319522798	-4.25955235862008	2.04836714251989e-05	0.000814639429413344
C10orf54__chr10	113.663146338652	-1.45285168123871	0.454864412963615	-3.19403241896377	0.00140300360833345	0.0230148846367251
AKT2__chr19	227.125875973585	0.0632625522767744	0.39168192905383	0.161515116180098	0.87168770667194	0.965642973325334
NUCB1__chr19	908.721634218885	-0.256422780087607	0.310662828924307	-0.825405411311967	0.409141463763804	0.771530788537663
DCXR__chr17	350.528642651812	0.0361584262890929	0.348018032364236	0.103898140114905	0.917250183094013	0.977790956715183
RPS20__chr8	10726.3249664409	1.37805349054894	0.327979933483817	4.20163964274033	2.64988709962444e-05	0.000995145284392685
ADIPOR1__chr1	351.223619592526	0.458928468462594	0.403780366919913	1.13657945274397	0.255714133676238	0.635504113793933
MTMR14__chr3	74.9736175588083	-0.223620727649082	0.539473496673972	-0.414516614862038	0.678495801618934	0.90983505914268
ARPC1A__chr7	834.144579750099	0.249654276781841	0.369199625049738	0.676204036632507	0.498911110042722	0.827221773767011
NOP56__chr20	249.759061656738	0.567950382703632	0.378857076621641	1.49911514856257	0.133843762347537	0.471138873178275
CMAS__chr12	710.405874386508	0.0890566519797283	0.349593849084881	0.254743189025919	0.79892145637947	0.949466824451955
TSPAN8__chr12	6772.22872486803	-0.153779710700373	0.408909163041492	-0.37607303675112	0.706862598981319	0.920263367251525
DUSP6__chr12	173.951928299809	-0.523567647935175	0.400422932139559	-1.30753662168553	0.191030525731384	0.558915216995088
ADGB__chr6	1.41844297060183	0.612565561125934	3.05111564900238	0.20076772944553	0.84088019729394	NA
HLA-A__chr6	5369.75315079561	-0.0570587186428183	0.361211491122843	-0.157964848973792	0.874484497353336	0.965931656110768
ADCK3__chr1	110.00567728796	1.54874985853249	0.464081794572044	3.33723467855635	0.000846164680442273	0.0158885409057826
HMGCS1__chr5	585.048965935789	0.472430901937407	0.332884350714917	1.41920430000027	0.155839462704795	0.507842372571677
FAM129B__chr9	1209.70156123247	0.0899943979797155	0.33048985755902	0.272306081174198	0.785386680740572	0.946661433006107
ZKSCAN1__chr7	2342.38470301767	-0.44506779567987	0.329675758546015	-1.3500167487072	0.177010610508763	0.539410816167191
SF1__chr11	781.344582929213	0.259315481834794	0.345402272556142	0.750763681766582	0.452794890160672	0.799571340788412
APH1B__chr15	73.4036789173849	-0.22809811536701	0.545225893941351	-0.41835525036811	0.675687399548555	0.908482901694637
TFF1__chr21	11534.4133699461	-3.08860291179443	0.346664479472893	-8.90948768818392	5.12689156682593e-19	5.05038256959792e-16
HOOK3__chr8	365.567981072414	-1.04620615401518	1.05036742418406	-0.99603827187223	0.319231550104455	0.697935796984573
EPB41L2__chr6	297.928251952861	0.774178551755633	0.366675623306735	2.11134447600846	0.034742713796826	0.225045621083537
COQ10B__chr2	167.320788957294	-0.410895285586174	0.421831476850011	-0.974074501633917	0.330019548934882	0.707852521601676
NT5C__chr17	224.527221899888	0.0188123157405017	0.3743420047514	0.0502543543116273	0.95991969775934	0.987844073409363
PSMA3__chr14	492.352841825245	0.749207088729375	0.446829794094578	1.67671694822301	0.093597844836773	0.388883260956411
SH3BP4__chr2	847.460093053963	1.16280576878408	0.317268926751597	3.66504775834695	0.000247292432022838	0.00598644023532035
SMIM14__chr4	677.798113320115	-0.530075338023655	0.321742305898149	-1.64751519556603	0.099452195469682	0.401381914650094
FADS2__chr11	1652.32050360449	0.78409665665848	0.312097709441565	2.51234351595037	0.0119932281582426	0.110055171724316
FXYD3__chr19	9514.49014940817	-1.56138652853208	0.334544518455741	-4.66720105216324	3.05330527032955e-06	0.000171493979350176
CUX1__chr7	449.586800162623	-0.641881646288369	0.339347337705961	-1.89151814370369	0.0585552113200878	0.303586249459532
MYOF__chr10	237.104580935035	-0.510593479100662	0.39059915949369	-1.30720578037729	0.191142832906386	0.558929112105582
CYP2S1__chr19	784.400641452215	-0.36719470549976	0.326771339595223	-1.12370535908874	0.261138042177832	0.641252879794691
MISP__chr19	1633.28598917085	-1.41899894673857	0.316501237924096	-4.48339145857901	7.3465979039354e-06	0.000360736429739828
LGALS3__chr14	5559.53194139181	-1.15719942557272	0.357774335643733	-3.23443945047261	0.0012188176116429	0.0209505749459046
ZNF664__chr12	721.354236288043	0.259159050618113	0.418580942880181	0.619137242213863	0.535825950862629	0.843329157875749
HNRNPA1__chr12	1226.69686102352	1.57934959358381	0.346486280544645	4.55818796375202	5.15968509780831e-06	0.000266431158719892
CREB3L1__chr11	1574.17801137296	0.351500050431597	0.302504717396382	1.16196551728817	0.245249472038656	0.62272617964969
RPS8__chr1	5694.32683595303	1.40112810218457	0.346666015118822	4.04172327565576	5.3059826256986e-05	0.00176489385726484
ITPK1__chr14	944.095136459506	-0.173973986560125	0.314188768886794	-0.553724396885779	0.579767475997222	0.864319243029153
RPS3__chr11	5880.49621748722	1.59808822506849	0.316250063799717	5.05324237999384	4.3437208497396e-07	3.29146089951274e-05
ITPR3__chr6	202.75632507415	-0.479601387183028	0.392515156944119	-1.22186717811589	0.221757859214605	0.596352613419201
MYL12B__chr18	2444.6136723855	-0.518353597560658	0.393263729549275	-1.31808137545445	0.187476408450298	0.553184996915788
PSME1__chr14	591.300310736487	0.0984119471767742	0.374465096072502	0.262806729409355	0.792699548495803	0.948648523404398
NPEPPS__chr17	493.06187372569	-0.488711197125945	0.339065103838381	-1.44134914384729	0.149486070037643	0.496838466883483
HSD17B2__chr16	790.939147651198	-1.26326883831264	0.338776163737659	-3.72891889551853	0.000192303028122528	0.00491543428769879
LCN2__chr9	2191.8416113846	0.398241194519925	0.333009551409431	1.19588520159379	0.231741360806859	0.608040722172136
LAMB3__chr1	539.008344698396	-1.13310905089477	0.348006936261741	-3.25599559326754	0.00112995505250421	0.0198641888205013
CYB5R3__chr22	1829.9214540066	0.234277244403825	0.308235625206278	0.760058945967202	0.447219351018388	0.796465674784469
RPL26__chr17	3975.23669724778	1.74465047036342	0.348889369300556	5.00058363446572	5.71570271996465e-07	4.23094156253569e-05
RITA1__chr12	176.594803964268	-0.0437663175462162	0.412450053957533	-0.106113012051448	0.915492687311364	0.977664043451991
EPS8L3__chr1	1669.54365547636	-0.546632659428387	0.306546304604038	-1.78319768080214	0.0745541298767578	0.347430926929316
RAB5A__chr3	244.46100214258	-0.0696212199276289	0.429347085298115	-0.162156032523868	0.871182982445636	0.96562665116583
RPS15A__chr16	4120.85715444601	1.64885210384766	0.387817441829267	4.25161925691199	2.12230446864363e-05	0.000838918572408524
POF1B__chrX	434.332670540147	-0.378699712549562	0.346875661208319	-1.09174483799292	0.274945271072598	0.653961669053959
PITX1__chr5	82.6317497689851	-1.64022679215694	0.506571583972407	-3.2378973555814	0.00120414124299562	0.0208110716130536
CXCL16__chr17	1224.91450745567	-0.264933334366497	0.350786048923927	-0.755256188720182	0.450095280508043	0.798675350347024
FABP1__chr2	13278.619564986	-0.875564330641486	0.327205494261531	-2.67588517307004	0.00745321759268092	0.0792082194953293
FAM169A__chr5	68.5893809997514	0.172856187306711	0.524296373948764	0.329691746682961	0.741632890585404	0.933258951503413
PABPC1__chr8	5416.8684858434	1.77054768225458	0.328979424839938	5.38194047580946	7.36871336704909e-08	6.88786448017742e-06
KHDRBS1__chr1	592.717909595649	0.293413717349927	0.354577132666229	0.827503215290883	0.407951900426313	0.7712181926276
PROM2__chr2	105.050239797943	0.266952493714334	0.461962338587848	0.577866357093889	0.563354350555706	0.85494066713339
GALC__chr14	624.4202448147	-0.171532448973901	0.387627362155009	-0.44251893885991	0.658113728636409	0.902441971029099
PPP6C__chr9	408.237121225513	0.27495487361399	0.371026198274126	0.741065927131229	0.458653467733386	0.802888405960249
COX6B1__chr19	1238.68174255028	-0.00673273214165736	0.348293899766898	-0.0193306059800742	0.984577368445288	0.994793018623435
ENO1__chr1	8588.05772038337	0.781840824243751	0.301069181541948	2.59688095686013	0.00940745214034836	0.0930284417832441
HADHB__chr2	456.234399337629	0.256384653439	0.390546233892833	0.656477085653713	0.511517206354461	0.833107357289288
CCDC47__chr17	261.116663868633	0.668890856373344	0.387128658500422	1.72782572843962	0.0840194732093821	0.36759595965813
EPCAM__chr2	5177.78669236229	-0.405405906614659	0.345633037013519	-1.17293737345716	0.24082092081403	0.617458092011413
FGGY__chr1	33.5473186807611	0.605055303946492	0.683392421451184	0.885370227930911	0.37595698429315	0.747996198622112
RPL37A__chr2	6376.80052685164	1.58114774370037	0.362990594964518	4.35589176588701	1.32526253674845e-05	0.000581209316630158
PDZD11__chrX	283.869726439829	-0.736793779605273	0.36299487962375	-2.02976356131792	0.0423805785262973	0.253774874033917
SORT1__chr1	467.051039415922	-0.18945625543937	0.349824478961422	-0.54157518079306	0.588111193366119	0.869771560485798
CAPZA2__chr7	1753.75160978887	-0.355070788938635	0.356938725917757	-0.994766785323393	0.319849704066283	0.697935796984573
CEACAM5__chr19	3961.62455581712	-1.87138398689458	0.319761225977851	-5.85244186868426	4.84407582615408e-09	6.59928032231162e-07
OSBPL8__chr12	160.397658612501	-0.366818549918496	0.400901046015637	-0.914985265227241	0.360199365572493	0.735466035040542
RPL29__chr3	3998.76924749908	1.58769527613868	0.336895091759336	4.71272902151053	2.44421132835044e-06	0.000140993559778629
COX8A__chr11	3182.8023620377	0.149434733920368	0.390274409682846	0.382896572803237	0.701796452587979	0.917436236406866
ZRANB1__chr10	123.232386813771	-0.320132773430009	0.433418852363452	-0.738622170411626	0.460136457883002	0.802888405960249
AP3M1__chr10	213.61038024372	0.573389999289154	0.414338618655964	1.3838681056309	0.166398844377613	0.525920866342395
GPI__chr19	1783.95184885066	0.574055752185229	0.316225741395495	1.8153353033562	0.069472396830632	0.333582119914913
WBP2__chr17	728.159919229455	0.399929447085881	0.336601931510673	1.18813770702679	0.234779160766112	0.611466734344282
KRT18__chr12	2822.45628768854	0.400319752655056	0.303106008615434	1.32072522905002	0.18659299868508	0.551722452357684
GLOD4__chr17	292.837141755467	0.21502168102255	0.386320485110066	0.556588866783205	0.577808362107615	0.863086502229682
CNIH1__chr14	312.870201603533	0.327109287330881	0.400943056020154	0.815849738309068	0.414586081810798	0.773934309572753
PRKAR1A__chr17	840.849864184025	0.467441593481486	0.371253633105553	1.25908961367278	0.207997965511077	0.580002224654556
FAM89B__chr11	285.944408092383	-0.505696617422538	0.441977682029672	-1.14416776679821	0.252554067962793	0.630710843917147
BAG6__chr6	475.716652667988	-0.21288361227452	0.3313769426789	-0.642421318011863	0.520599661754356	0.838423594217932
PIGR__chr1	4728.97384819442	1.53642354703111	0.354276474415336	4.33679247137895	1.44577009918961e-05	0.000621293016450406
RPS25__chr11	3127.85625769663	1.5363103765485	0.383238813106442	4.00875465638654	6.10397919176882e-05	0.00195857271742709
CLTC__chr17	1071.01731260819	-0.164415741823238	0.315041770204517	-0.521885531929635	0.601750032406522	0.877258797818821
KDELR1__chr19	1893.22407677452	-0.17857164884141	0.300546959013781	-0.594155566994846	0.552408068243142	0.849998984067611
VWA5A__chr11	290.342202558492	-0.156824718469002	0.371871612243359	-0.421717370473477	0.673231324008527	0.908170827884147
DFFA__chr1	193.453372802271	0.521101621466151	0.386731097198362	1.34745208037633	0.177834676864021	0.53958045807472
FDFT1__chr8	930.48301474814	0.742966534424735	0.357126084438957	2.08040399959003	0.0374884927238109	0.23625868003008
SAMM50__chr22	129.504051880102	0.207859988269976	0.440131103143101	0.472268346375861	0.636735260993969	0.892657082046976
RPL11__chr1	5452.9297348618	1.27280489180193	0.322393800355206	3.9479819103208	7.88127582090086e-05	0.00242315133262571
OLFM4__chr13	14920.6876089126	5.08818223750682	0.320295954129678	15.8858773328332	7.93795009424057e-57	1.01653388906845e-52
YWHAQ__chr2	1372.59210453584	0.39484650444986	0.376366420358647	1.0491013094994	0.294131493495874	0.672266630802754
RPS27A__chr2	8942.55821868625	1.48158243494152	0.331718523337801	4.46638439130146	7.95526195764786e-06	0.000384434281621277
NDUFA3__chr19	1062.39127493795	-0.144033006779494	0.328417300554755	-0.438567050323466	0.660975276338467	0.90345281127019
SLC2A1__chr1	521.3335148516	0.700645074492738	0.394383154870965	1.77655933281932	0.0756407716662273	0.350741771485053
CD46__chr1	306.059555047349	0.0738287551655086	0.36719575287082	0.20106102695442	0.840650855639433	0.958541078917156
MAPK1__chr22	319.532353292348	-0.212037725020548	0.354502718667334	-0.598127218368457	0.549755050097016	0.849698847325692
IRF1__chr5	245.122193072908	-1.35021110758467	0.367207512950045	-3.67697026876558	0.000236020536845963	0.00579018964530536
SMG7-AS1__chr1	6.37976833590382	-0.9444705163704	1.53819762533232	-0.614011165285964	0.539207949100953	0.844628551288259
DNAJC21__chr5	124.572937475388	-0.240136346649022	0.429095519622193	-0.559633777720298	0.575729260441368	0.86160908136171
MT-CO3__chrM	10910.8574336551	0.80235903289099	0.327888269921306	2.4470501280316	0.0144030805498602	0.126159951793099
MT-ND4L__chrM	2667.03128983348	-0.622498729022075	0.463040398219414	-1.34437239475399	0.178827995895129	0.540931512283675
PUS3__chr11	117.604694132401	0.235529503514698	0.433182523223403	0.543718850340667	0.586634958668258	0.868647975999624
ZC3H12A__chr1	316.420562758306	-0.654916720034833	0.372324386844485	-1.75899496024252	0.0785783645764755	0.356329510186383
LUZP1__chr1	270.792180854685	-0.757884541955733	0.419967227523299	-1.80462781923546	0.0711329417969645	0.338761045984354
LHFPL2__chr5	113.019110240448	-1.19995413328521	0.460774731521712	-2.60420993426082	0.00920863320972872	0.0917710170301836
ATP13A3__chr3	216.985567330383	0.837201624021719	0.379662963420723	2.20511797221046	0.0274458172463696	0.194828789166856
EEF2__chr19	3839.48130685662	1.39187421434339	0.364532769802102	3.81824167714473	0.000134406223459888	0.0037175077702534
SPTLC1__chr9	232.872245573421	-0.190629290160506	0.377155654567362	-0.505439300331261	0.613250321584123	0.881289602592299
DUS2__chr16	34.516764494437	1.09442499186909	0.688676666279967	1.58917100789962	0.112021790016529	0.428647170501029
SNTN__chr3	3.68844728568137	-0.853549027017535	1.89964019033452	-0.44932141958274	0.653199808324683	NA
RAN__chr12	753.230622938862	1.31932401338447	0.394808360425878	3.34168205546945	0.000832723869583513	0.0157284098434904
CARHSP1__chr16	312.708799730371	-0.0763782959689449	0.351499919857686	-0.217292498956668	0.827980402418179	0.955756734847337
LINC00276__chr2	17.013536267784	1.05604263376189	1.12120101181682	0.941885195100433	0.346251420687613	0.722871811758325
TM4SF1__chr3	2130.17315782429	-0.085512594519471	0.411688511405754	-0.207711879613738	0.835453941389239	0.957615121202496
NEURL1B__chr5	26.5803178864562	-0.182730280148005	0.751127439732504	-0.243274670158609	0.80779262533487	0.951467513213565
PATJ__chr1	118.977631768507	-1.46539469627086	0.643426546141354	-2.2774856043147	0.022757243316177	0.172773310244066
PDAP1__chr7	560.382616509985	0.562466884562074	0.371404048880275	1.51443390630184	0.129915825143396	0.463426756764995
MARS__chr12	209.721063177609	-0.556997193032391	0.399598264552036	-1.39389292307564	0.163349941667239	0.522494074530114
ARHGAP1__chr11	957.545278423722	0.0997650727900369	0.323884101414144	0.308027076211652	0.758061729517427	0.939794383635924
KDELR2__chr7	818.690286091772	0.47848728961553	0.347326848777443	1.37762828096866	0.168318084646137	0.528878577402958
ANXA1__chr9	258.856860175321	-1.38819886513782	0.496857873903167	-2.79395565221206	0.00520676185842821	0.0619106707140499
SEPT2__chr2	817.679145053985	0.502653716998682	0.356161508364727	1.41130836767442	0.158153708256704	0.512208391732168
ID1__chr20	3401.25822455066	-4.304957451026	0.324023745442544	-13.2859320083051	2.79358255509795e-40	1.78873091002922e-36
TRAPPC1__chr17	497.113553222971	-0.230248278817261	0.356620545216665	-0.645639411148824	0.518512907584027	0.837355422233706
TGFA__chr2	64.219864867688	0.00697664887186048	0.568173702374677	0.0122790774066129	0.990202959909644	0.995769616256046
TMEM129__chr4	68.9592676946682	1.00234724572565	0.564900615762328	1.7743780370517	0.0760006402488302	0.351548481472221
ATP1B1__chr1	4388.61670889238	-0.910420822107853	0.319024512616768	-2.85376447922517	0.00432045484495915	0.0536121557602199
DHCR24__chr1	688.396353284573	0.384043026727064	0.321294390435473	1.19529950773975	0.231970032045727	0.608040722172136
SHPK__chr17	202.450001638453	0.165269585506931	0.389371161596603	0.424452557886538	0.671235797548086	0.907404795038614
CST3__chr20	4327.65464206243	-0.0313519915659903	0.306419148491808	-0.102317337934997	0.918504793848161	0.97793730408113
LDHD__chr16	75.5245330278816	-0.165839495255584	0.504992821864851	-0.328399708025883	0.742609463722038	0.933445247885874
TP53I13__chr17	47.048936955599	0.0169542219106112	0.590076715240073	0.0287322334075042	0.977078148432434	0.992254498382383
VEGFB__chr11	290.301247138951	0.791226404879245	0.385008033875434	2.05509063516124	0.0398702512854242	0.244708884586778
HLA-C__chr6	3432.15535506041	-0.445217107572653	0.342699383307706	-1.29914767653053	0.193893253980583	0.562307771443486
HMMR__chr5	23.1638219618534	4.7200811402451	1.12857127058999	4.18235096289273	2.88510141708294e-05	0.00106782106205677
ILF2__chr1	506.67320437722	0.435944561236386	0.357219907612055	1.22038148475708	0.222320292895602	0.597112766531266
GPAA1__chr8	550.041762042767	-0.0384994416971666	0.324911110570309	-0.118492228934829	0.90567765213099	0.976929583321215
TAGLN2__chr1	1493.64702691512	0.376650839486553	0.397630400200404	0.94723853934891	0.343517241116395	0.719944322252777
GRN__chr17	4472.57993393486	-0.519392866676836	0.298934637656409	-1.73747970709844	0.0823025328800627	0.363712161105109
KIAA2026__chr9	445.289397304357	-0.357901756061728	0.420636985320301	-0.850856602134493	0.394849014747657	0.761036687503384
TNFSF10__chr3	322.289602851121	-1.26915965247937	0.3553709444591	-3.57136584255958	0.000355124439879806	0.00805617454787417
MYH9__chr22	3950.93960860331	0.523345275587218	0.32866062614378	1.59235769044713	0.111304357142031	0.427395381577465
RPS17__chr15	2385.69930641992	1.73208867026765	0.359222147525945	4.82177583480583	1.42285792603155e-06	9.05806441152784e-05
ARHGDIB__chr12	14.7448915349856	-0.140307547078396	0.970812902083211	-0.144525836829442	0.885085255783565	0.969541069217454
CLDN3__chr7	5741.44925187916	-0.498198201064936	0.296423325915504	-1.68069837124407	0.0928215171389193	0.387189690058958
CYSTM1__chr5	1588.70920477887	-0.0189840336753926	0.39494387860161	-0.0480676741784427	0.961662308681759	0.98816529948855
CLDN12__chr7	296.334793126559	0.117563343739836	0.439553005010785	0.267461130738832	0.789114137530613	0.947958579967933
EARS2__chr16	48.9162885111743	1.57626917346335	0.593948099581306	2.65388368878445	0.00795712492630814	0.0831828096377976
RPS21__chr20	3035.96269780253	1.5289286914701	0.366228639543578	4.174792810785	2.98257374437456e-05	0.00108817206183649
ATRX__chrX	586.151608502384	-0.30037969964836	0.402004475450974	-0.747204864601048	0.454939908125851	0.800929401080512
RPL32__chr3	4012.87881099353	1.5629891558853	0.357668186233277	4.36994179534295	1.24279658334465e-05	0.000550700797450229
NDUFB2__chr7	633.530697737087	0.190283658818102	0.40096355481115	0.474565971233279	0.635096365571157	0.892329476899567
DDA1__chr19	226.840485081843	-0.281176301662674	0.418711256713156	-0.671527925639929	0.501884275660342	0.828793940030495
ESD__chr13	772.605318628927	0.788784003707936	0.336241574746255	2.34588481303418	0.0189819727042017	0.152719870967802
LOC105374546__chr4	6.64706820606878	-0.813503397732232	1.37012689873088	-0.593743104004279	0.552683948582349	0.849998984067611
LOC729348__chr2	357.478999232685	-0.169518435798213	1.48030983758489	-0.114515509857572	0.908829152189262	0.977440879171621
TMC4__chr19	1102.14150344511	-0.294812190099011	0.318275124047097	-0.926280968334132	0.354299983768352	0.730056549719472
TMEM258__chr11	900.028936993414	0.731876609445047	0.41283166901951	1.7728208961858	0.0762583896940538	0.351915293125064
ITGB1__chr10	2101.43664790557	-0.310473418964315	0.332000385509181	-0.935159814613316	0.349705944695238	0.725342918373406
PPP1R9A__chr7	101.83047717732	-0.832964666247828	0.470683087698399	-1.76969321400723	0.0767782609686668	0.35354994964572
ANAPC1__chr2	42.0667421565861	1.93499858494684	0.641379404612157	3.01693283418874	0.00255346383078578	0.0363337437700293
CIAPIN1__chr16	214.855754566444	0.310874905940599	0.410048680360155	0.758141461807781	0.448366300755293	0.797026491875663
TCOF1__chr5	174.15310057012	0.711807884487215	0.405924857426962	1.75354593704647	0.0795083416403226	0.35864171294328
ARID4B__chr1	189.05057446841	-0.998943349906929	0.479373842381179	-2.08385035141865	0.0371737816411605	0.234969125220485
ZDHHC1__chr16	176.19165503132	-0.45661415155604	0.404383598170725	-1.12916090964516	0.258829960542097	0.637914744370974
CYP2C18__chr10	205.739279845579	-0.92389857669437	0.390014829957006	-2.36888063152936	0.0178420108501173	0.146425215022789
CCDC71L__chr7	67.5973565241564	0.130552517551509	0.516369723678904	0.252827599227508	0.800401439311226	0.949466824451955
ORAI3__chr16	144.785078589596	0.59032809832927	0.455964232416437	1.2946807147586	0.195430395420021	0.564083766933803
SMIM22__chr16	1046.91145324258	-0.764373437441174	0.341356720496938	-2.23922188005679	0.0251414828768694	0.184717056638663
ATP6V1D__chr14	292.462798854689	-0.829604282660074	0.408615263172477	-2.03028216865677	0.0423278656746324	0.253774874033917
ATP1B3__chr3	1124.61126727204	0.0751404595815585	0.365701037806932	0.205469637253882	0.837205217966516	0.957728315416483
PRDM7__chr16	114.565417379043	-1.3738220960629	0.510197199115843	-2.69272763245994	0.00708701383960721	0.0763312299208573
PPIG__chr2	610.915947430725	-0.577995204244076	0.425176168467491	-1.35942521502889	0.174011885458377	0.537348605896233
CNOT2__chr12	400.82323824248	-0.372153680740595	0.34443614812137	-1.08047219425256	0.279931962387424	0.658292087089214
UBE2M__chr19	477.649944134629	-0.645665790869042	0.359647317656992	-1.79527486837768	0.0726099171031071	0.342357363189392
LINC01057__chr1	767.274182005726	0.0416660142847785	0.33179258674072	0.125578496777381	0.900065585271198	0.974405265447879
SLC25A1__chr22	3916.75572406655	0.0179851937579442	0.306054633558323	0.0587646510978793	0.953139564119523	0.985432159909788
TM7SF2__chr11	634.509972689833	0.114039886186165	0.325002474986326	0.350889285353789	0.725671410099362	0.927980065327588
IDH2__chr15	1749.5448757039	1.03108375452646	0.32136299709585	3.20847068220157	0.00133442913484062	0.0222799211222541
LYPLA2__chr1	563.638646396479	-0.724366884056838	0.397602900729926	-1.82183500856516	0.0684800240472969	0.331552055935608
GABARAP__chr17	5773.3176375646	-0.422731142686145	0.309803698387854	-1.36451289925181	0.17240619721916	0.535741128424112
FOXL2NB__chr3	4.53541286740567	-2.08686557091094	1.84173230023904	-1.13309929496273	0.257172557416575	NA
HN1L__chr16	324.948203465547	0.846402174539107	0.410307883391963	2.0628464838209	0.0391272160213181	0.242118591090335
FABP6__chr5	287.964850940753	-3.78126383778729	0.522258403507433	-7.2402163610824	4.47969517763707e-13	1.79271801390063e-10
MACF1__chr1	351.30801441579	-0.386831426596663	0.354074020584453	-1.09251570041241	0.274606493317374	0.653742356608522
PRMT7__chr16	21.7759377591816	0.0188673557080322	0.801771732852031	0.0235320789383756	0.981225850272379	0.993658496422392
ADAM19__chr5	4.98061340392106	-1.43750519534743	1.77800755060904	-0.808492177018611	0.418807307690986	NA
TXNDC9__chr2	96.2165818111942	0.528127582267313	0.517873079513731	1.0198011890543	0.307822759161054	0.687114912640136
RPS6__chr9	23804.4561996394	1.28434106884819	0.372045465452739	3.45210784194155	0.000556225367753853	0.0115073054272308
INO80C__chr18	231.154012923706	0.0212029148468277	0.376487808098333	0.0563176665771069	0.95508874527644	0.986042121252023
MT-ND2__chrM	6619.79387352121	-0.304651040676056	0.423426806422822	-0.7194892625004	0.471839515736737	0.809864214105257
TAF7__chr5	311.892830655438	0.0352676450196092	0.355905909043212	0.0990926088145594	0.921064740516742	0.978379986732427
SPTBN1__chr2	848.487887128235	-0.470968620519914	0.315921172995836	-1.49077890555351	0.136019551771925	0.475016162417986
TST__chr22	715.39896300239	-0.0856680499620102	0.352249580803301	-0.24320270237553	0.807848373510159	0.951467513213565
TXNIP__chr1	1515.93393244952	0.235836877849805	0.339805979755376	0.694033924946176	0.48766093398812	0.820547133932387
MAPKAP1__chr9	238.310156302089	0.295659890784238	0.404971206065677	0.730076327293969	0.465343530475271	0.80562244846104
CA12__chr15	974.618638106437	-1.01651236315838	0.317731532526495	-3.19928071059052	0.00137770952446837	0.0227945066800284
DNAJB1__chr19	356.883033206954	0.078758744255621	0.381125776395722	0.206647645300815	0.836285047718267	0.957728315416483
RAC1__chr7	3843.73674870303	-0.609175264078827	0.301665949609042	-2.01937031629959	0.0434487443856133	0.256999824758505
PERP__chr6	1123.77315056316	-0.189808749844896	0.368278282205153	-0.51539490384383	0.606277092894103	0.879182403696309
CAMK2G__chr10	124.378305159751	0.0353964026926621	0.435151053541766	0.0813427944263606	0.935169341696551	0.980949576548705
SKAP2__chr7	1042.98606036491	-0.7005539551112	0.311913786418624	-2.24598586409059	0.0247049133634588	0.182451626604644
CLSTN1__chr1	534.951227488615	-0.608896534010715	0.342529914190571	-1.77764483855255	0.0754622046248257	0.350387596963567
RPS27__chr1	14795.7181950195	1.25283453641117	0.310751231574502	4.03163176558739	5.53909270639586e-05	0.00181415910992597
VKORC1__chr16	1153.44386745778	0.335779721479357	0.315268208672396	1.06506051749821	0.286848544724666	0.666263146206169
FTL__chr19	5620.257128141	0.0744466835870717	0.36302549298297	0.205072880627048	0.837515184259192	0.957728315416483
ANKRD20A9P__chr13	249.092755103719	-0.0925896052704644	0.57584795956361	-0.160788284012729	0.872260153174147	0.965651332115685
EMC10__chr19	1342.87239915286	0.0719932577578869	0.35202956175781	0.204509125308678	0.837955661722261	0.957728315416483
C2orf68__chr2	689.65680402922	-0.215648628205257	0.317701286052447	-0.678777951719268	0.497278565944948	0.826710283719461
ARPC2__chr2	6853.42481239171	-0.296315150949942	0.314840014162223	-0.941161026619902	0.346622345668371	0.722972475352689
RASSF4__chr10	44.7160206543733	-0.00787498464058303	0.624159935802298	-0.0126169338800327	0.989933410331563	0.995769616256046
PPIE__chr1	101.797905439748	0.660827718060236	0.455153712687305	1.45187812301606	0.146535496506479	0.491872596393183
SLTM__chr15	309.603913002742	-0.931376412243115	0.421210898858516	-2.21118782720758	0.0270228329819153	0.193218536664661
RBM10__chrX	145.000265718656	-0.391874832356155	0.476604838051517	-0.822221683603212	0.410950739965753	0.772213525458758
LAMA5__chr20	188.820889993497	-0.176928811299594	0.476735658670937	-0.371125608251843	0.710543978272865	0.921700459789486
LRRC37A8P__chr17	6.45500256648254	1.58257896923794	1.48808963065067	1.0634970748005	0.287556591040304	0.667231329020137
WDR55__chr5	26.7235355965929	0.338412854805254	0.736184012223995	0.459685145542507	0.645742233279392	0.896117797938437
JUP__chr17	4226.7594896194	-0.263173469501502	0.299540444185855	-0.878590769993687	0.379623202136292	0.751028894257711
ESRG__chr3	232.693504009748	0.510540101222602	1.37872807674504	0.370297892553191	0.711160543893838	0.922045034184793
TSIX__chrX	168.944272770003	-0.109816516542596	1.35238142537879	-0.0812023253808276	0.93528105023902	0.980949576548705
C2orf82__chr2	50.7285939336721	2.1590269245738	0.603203375301963	3.57926863969055	0.000344557136313028	0.00786922374798503
NUBP2__chr16	309.428967300571	0.587060505592957	0.393635229187066	1.49138202595675	0.135861224372284	0.475016142470784
SERPINE2__chr2	299.540415687229	-3.25566388736108	0.390238252841998	-8.34275949026262	7.25766803379383e-17	4.89166825477704e-14
SH3KBP1__chrX	695.010142295459	-0.405485285855278	0.329790587779182	-1.22952352456699	0.218875583293385	0.592745241236345
HCFC1__chrX	485.33290219046	0.319186312699958	0.329174351862748	0.969657298309332	0.332217341994888	0.709340105403801
VAT1__chr17	267.659240922192	0.191992126404441	0.359558202221872	0.533966754806415	0.593364535345616	0.87221135292529
JUND__chr19	2703.25969297018	-0.410314504449845	0.299075006246882	-1.37194515047886	0.17008051336508	0.531880599304814
SH3D19__chr4	152.352056187555	0.20647052755307	0.418269877384163	0.493629923446376	0.621567563833012	0.885544329651591
UQCRQ__chr5	2819.61562749153	-0.0406185868928895	0.361523414908217	-0.112353958880372	0.910542759598908	0.977482633055999
TMEM30A__chr6	395.33735892986	-0.124987200740699	0.354193234350381	-0.352878566328167	0.72417948006281	0.927675264075243
SRSF8__chr11	223.280059365423	0.539568766395707	0.409894473385946	1.31636018885198	0.188053177923825	0.554468268949871
SPTAN1__chr9	467.171388978263	-0.755718023938328	0.336806147119323	-2.24377740846456	0.0248467266666518	0.182969773714533
WASF2__chr1	1317.92217349008	-0.211073461298852	0.315741078281887	-0.668501743413982	0.503813369407272	0.829711163661205
SLC44A2__chr19	608.746019078518	-0.726859408149749	0.330857540371444	-2.19689539894942	0.0280279175351335	0.197320237468345
IFNLR1__chr1	48.8188375754109	-0.708551701281006	0.610290275576116	-1.16100768705864	0.245638773358929	0.623024387331045
ACTB__chr7	10437.6497730538	-0.697126730961177	0.299112850566206	-2.3306478796934	0.019771934586526	0.156974206022971
SLC22A18AS__chr11	151.434887834965	-1.20837105022977	0.4142690529063	-2.91687501577165	0.00353557415003444	0.0460595753462269
WWC3__chrX	70.7179066363018	-0.674154488106336	0.567599656275633	-1.18772885193391	0.234940252939893	0.611513186818755
GABPA__chr21	33.7658707654812	0.296179568288872	0.698726289304839	0.423884964430836	0.67164971000007	0.907868501821922
CDC42EP1__chr22	928.612610823176	1.88318493249259	0.324329228253382	5.80639907983056	6.38307167646164e-09	8.34098121313956e-07
UNC5B__chr10	147.276930044587	-1.6275405340551	0.424935058600147	-3.83009238968578	0.00012809515560229	0.00360698086060082
VDAC1__chr5	4267.66648059311	0.3597634389436	0.341932356916356	1.0521479809283	0.292731661432305	0.671332674839201
FHL2__chr2	1635.04973074611	0.445385528493284	0.364799731860604	1.22090421015845	0.222122290237886	0.596853971363384
OAZ1__chr19	1845.44961984796	-0.0753738723213309	0.354981584400547	-0.212331781798242	0.831848202380319	0.9565381167337
AXIN1__chr16	152.20718497737	0.197960646376924	0.406795617190785	0.486634167162331	0.626517606059753	0.887732844706542
COX6A1__chr12	8527.40625168109	0.39471887741529	0.420230005969489	0.939292463194426	0.347580607122639	0.723641237979599
ANXA4__chr2	1171.07261080617	0.66590148116072	0.405262641199318	1.6431356198787	0.100354876526127	0.403752607223872
USP9X__chrX	456.091407776892	-0.312571105257618	0.344767200043876	-0.90661497154555	0.364610441760569	0.737493123523133
OS9__chr12	896.894620320511	-0.348384959194534	0.311934383650898	-1.11685334305573	0.264057036522326	0.64434344697121
ARHGAP27__chr17	244.148301920447	-0.380769975755471	0.374852323441555	-1.01578662300819	0.309731007482918	0.688718797210715
SOX13__chr1	177.323724106369	-0.522327501557031	0.399956118759737	-1.30596202197573	0.191565473007035	0.559705098637485
PGM1__chr1	601.07977914877	1.0973895612946	0.348874341224952	3.14551525182818	0.00165794550057719	0.0260228846998714
LINC00998__chr7	47.4984811756051	0.86720265573445	0.666932937291023	1.3002846421964	0.193503429755275	0.562153144235111
TCTN3__chr10	104.270827666295	0.349840114966933	0.451779559885316	0.774360210222303	0.438717806832189	0.790408023957936
SRSF2__chr17	877.528554466309	0.913705664588841	0.356346647151189	2.56409221720887	0.0103446055890952	0.0989342936325269
OSBPL10__chr3	146.309662659565	0.944521243590007	0.499155506205813	1.89223845444381	0.0584592169393021	0.303586249459532
GADD45GIP1__chr19	257.744146432428	0.537171435122848	0.382072549706683	1.40594092806519	0.159741666597982	0.514684096418957
DSP__chr6	1936.52264580131	-0.396990399643897	0.320466237798939	-1.23879009024648	0.21542324474846	0.589846070611241
RPS19__chr19	4807.76495538967	1.64767654843305	0.341845980268619	4.81993834515276	1.4360259453931e-06	9.05898928901678e-05
GCNT3__chr15	2251.34385805816	-1.65356051138822	0.31976690473802	-5.17114337627578	2.32665958355188e-07	1.88577231816236e-05
VPS28__chr8	811.314289643556	-0.296273564603301	0.313884440559641	-0.94389375935634	0.345223941397207	0.72166793887245
C1QL1__chr17	591.994690903376	-0.59158451345665	0.38432401064362	-1.53928585535401	0.123734525548093	0.451437132241845
CALR__chr19	1551.3508491205	0.1139063440463	0.365490486533128	0.3116533760612	0.755303964784048	0.93861451460694
EEF1D__chr8	313.954732338291	0.867311193557553	0.360705536908231	2.40448538991574	0.0161952535654402	0.137076283647738
AKR7A2__chr1	775.358496952022	0.366917308870524	0.358699851560744	1.02290900671976	0.306350870600458	0.686205477941325
DANT2__chrX	34.9842985664196	-0.83214956092289	0.882758260904344	-0.942669808686233	0.345849820695639	0.722542081963586
USP54__chr10	138.697145767522	0.334661835581128	0.466526976575061	0.71734723260378	0.473159870017241	0.811104262978032
DOCK5__chr8	114.952421596621	-1.40517171182815	0.465227562255025	-3.0203965238368	0.00252443950923826	0.0360811793242138
P2RY2__chr11	124.529585164258	-2.42835830493711	0.457226930380154	-5.31105703445353	1.08991211166153e-07	9.58133423023119e-06
CADPS2__chr7	47.6724666428773	0.397892498175415	0.596096055158089	0.667497284594328	0.504454543577393	0.83044670073944
PSMC1__chr14	381.616829484424	0.0608297183278136	0.344486161146945	0.176581021789917	0.859837502234286	0.962695573661126
EIF4A2__chr3	1058.74438911448	0.395173486242338	0.349443389274084	1.13086553751453	0.258111690324689	0.637456269812006
RPL12__chr9	4906.68436436485	1.55711352048165	0.319919544109294	4.86720348647937	1.13188470457651e-06	7.39536506469732e-05
DCBLD2__chr3	66.9079915759425	0.331040458922552	0.570686419837347	0.580074183326287	0.561864592613802	0.854346696371076
RPS14__chr5	2950.78847388503	1.71799826769073	0.398012997786966	4.31643759687033	1.58567481326467e-05	0.00066143816477744
COX7C__chr5	2770.49526430017	0.668238677363499	0.364462362146594	1.83349159410518	0.0667294974974586	0.32690816562833
NDUFA4__chr7	1103.78602892729	0.381520802229454	0.421011149426458	0.906201184337275	0.364829376282001	0.737493123523133
ITGB8__chr7	82.5931351466968	0.0389060974625575	0.480916772136338	0.0808998556854817	0.935521594737118	0.980949576548705
KIAA0368__chr9	173.459395507572	-0.252195383178985	0.405202137290334	-0.622394010222812	0.533682818049968	0.842721327395343
ZYG11B__chr1	135.944320332215	-0.0848919257604612	0.43059719825826	-0.197149275712531	0.843710723603662	0.959329909771473
EIF3L__chr22	1006.05805398095	1.59788690021966	0.372211235949114	4.29295718638142	1.76309013582122e-05	0.000721346079211711
PDHB__chr3	246.368192208506	0.396918846207298	0.369590648353292	1.0739418001396	0.282848767187462	0.661098980215849
HLA-E__chr6	1478.83973031927	-0.519865878289282	0.306543499943984	-1.69589594424373	0.0899055878875726	0.380606718258704
EPB41L4A__chr5	83.6481509597211	0.768299670133793	0.49328323128955	1.55752237538116	0.11934651239845	0.444030919693295
B3GNT5__chr3	95.1190975724419	-0.345976373802527	0.460643965951029	-0.751071107787631	0.452609862625069	0.799540634247915
TXNRD2__chr22	108.230946544681	-0.174569749097588	0.461743520569747	-0.378066483493231	0.705381205961013	0.919456295426457
LOC441081__chr5	9.94913717573788	-0.904313587851319	1.46352309419032	-0.617901822964826	0.536640057259666	0.843399781245752
DUOX2__chr15	1195.68899882079	-2.87881757589443	0.448907809844821	-6.41293716161807	1.42742367930145e-10	2.94832058663458e-08
PIK3R1__chr5	192.906311152603	0.257843910683084	0.412213459089464	0.625510654728824	0.531635957689189	0.841600393502469
GSN__chr9	1320.92548345812	-0.804587788477125	0.320814150076685	-2.50795604958448	0.0121431769930958	0.111139062716191
SPATS2L__chr2	411.578510858819	-0.42519527082909	0.347290836021242	-1.22432044479021	0.220831367328779	0.595308065607258
OAS1__chr12	622.13259751264	-1.79897105348279	0.323331791106738	-5.56385453878525	2.63879932197425e-08	2.81603867643352e-06
C9orf40__chr9	27.1608040458779	0.97983767281006	0.747380163795047	1.31102980822322	0.189847693084827	0.556973552724925
HNRNPUL1__chr19	1648.66790977164	0.200523260003263	0.312784959904272	0.641089840331944	0.521464314636622	0.838717911735315
BCL3__chr19	455.096726937497	-0.305305936120348	0.334282323505321	-0.913317620025123	0.361075517973902	0.735559711481988
CDKN1C__chr11	1275.67478587225	-0.326442280842189	0.365107930322826	-0.894098028913125	0.371269443834686	0.743467786981546
ITGB4__chr17	1241.89737446534	-1.16322481990961	0.360556977370226	-3.22618862736691	0.00125450649533214	0.0214157327486646
NCOR2__chr12	210.340922842006	-0.240454310231448	0.38632101291278	-0.622420997549351	0.533665077012355	0.842721327395343
ZDHHC16__chr10	141.136144180279	0.496463232076888	0.42041756105499	1.18088129056995	0.237649884761846	0.614043401811968
GRIK2__chr6	20.0578614606492	-1.49000225913622	0.911267210617441	-1.63508819562008	0.102030560371652	0.407683152013798
KDM2A__chr11	179.196048775702	0.0566466137986332	0.535633332694976	0.105756326839524	0.915775688528511	0.977664043451991
PCBP2__chr12	1507.181554472	1.08177919730096	0.35218642715091	3.07160956216357	0.00212908012843967	0.0315567131074056
EXPH5__chr11	157.262642541852	1.05881691508914	0.485962640638036	2.17880311478057	0.0293462974750922	0.202369038621521
RBM43__chr2	16.4839484300331	-0.173864800777149	0.937069731202609	-0.18554094213887	0.852804770521151	0.960972124127978
CS__chr12	509.553553110024	0.721074590360759	0.335513099876524	2.14916970641722	0.0316209497213817	0.211993719511369
PRR13__chr12	1004.78524705947	-0.593812500226058	0.315303054193854	-1.88330716219759	0.0596587533683881	0.306629155892828
COPS8__chr2	84.7123033426266	0.604984262643108	0.530277956164423	1.14088141060784	0.25391927620713	0.632870815708156
ATP5SL__chr19	693.322540112272	0.489802668081483	0.345205380783728	1.4188732138806	0.155935982843416	0.507991909512283
SGPP2__chr2	418.38592627637	0.605462864182776	0.355020246241082	1.70543193125844	0.0881138972739133	0.376291139001939
B3GAT3__chr11	47.3783945982095	-0.0630145933949423	0.593902775363929	-0.106102540700081	0.915500995339597	0.977664043451991
AURKAIP1__chr1	259.138970285244	0.0580549479889762	0.379720127343255	0.152888782575637	0.878485982115264	0.967316550900092
UQCRFS1__chr19	503.067788458986	0.500133875631131	0.46576063297927	1.07380023174563	0.282912226066251	0.661126636314673
PDXK__chr21	648.750626477145	0.435014080806893	0.321805351852567	1.35179256125669	0.176441684474113	0.538924990503816
MRPL17__chr11	159.334687511721	0.916421533345533	0.472897734218181	1.93788522768164	0.0526372266149669	0.28671727946885
CTTN__chr11	511.630395104657	-0.260873388487479	0.332940100579963	-0.783544511559445	0.433307425780073	0.787310233650844
NOM1__chr7	35.3887252432249	-0.135913437151759	0.686954701125107	-0.197849198686839	0.843163051944275	0.959329909771473
LOC100129434__chr2	61.1824382927762	0.244731601609379	0.737610229441271	0.331789869284703	0.740047934518873	0.932557103466805
LYPD8__chr1	801.873594593943	-2.41233658735218	0.330599963073195	-7.29684469691876	2.9459449738531e-13	1.21696036565041e-10
SLC35C1__chr11	314.670637368152	0.056181954942039	0.393446168189007	0.142794515449569	0.886452468730285	0.970049245797463
CAMKK2__chr12	372.412774057324	-0.777447190813475	0.36727041029583	-2.11682501235876	0.0342747017270143	0.223483620323903
ABR__chr17	176.370989442775	0.219506676564156	0.396637170037922	0.553419329164659	0.579976306207195	0.864491181843268
FBXO31__chr16	170.698812072581	-0.02007975187999	0.420291000712131	-0.0477758311407272	0.961894898510897	0.988224264584549
HADHA__chr2	630.808861040923	-0.428298689228272	0.337309569586998	-1.26974959457178	0.204173840669273	0.574519992244663
S100A16__chr1	1874.88131888057	-0.859541922029289	0.312555107566878	-2.7500491952299	0.00595863181083285	0.0680091256412883
SYNGR2__chr17	717.580444233257	0.518968621493892	0.368819304498661	1.40710807477751	0.159395344085392	0.514419550493328
LARP1__chr5	1661.04958665018	0.175942746212518	0.309298492328661	0.568844499977585	0.56946167236935	0.858146172789115
PRR15__chr7	441.987250703113	-0.38905805479928	0.374889757796101	-1.03779323576742	0.299366326663329	0.678816559154185
SEL1L__chr14	378.218625314647	-0.597025912732763	0.34276433900386	-1.74179704477962	0.0815439640077587	0.362272484862557
ZFX__chrX	35.051267734153	0.20967529079052	0.662983537750208	0.316260176688608	0.751805035403145	0.937202054188811
PSME2__chr14	557.763204700821	-0.0634214450331844	0.362038490118868	-0.175178735864138	0.860939192285846	0.962695573661126
ETV4__chr17	200.84836500476	-0.129469476001803	0.390356159902762	-0.331670124109361	0.740138362360043	0.932557103466805
PSMD2__chr3	242.171936311134	-0.171188499145641	0.382161622241224	-0.447947907855554	0.65419079203592	0.899942773961972
XRCC6__chr22	541.361531190456	0.452547445685691	0.336608725291276	1.34443171457927	0.178808824031332	0.540931512283675
MICAL2__chr11	1741.76341897187	-0.164729566855975	0.332445388376839	-0.495508653798042	0.620241114962134	0.884951388077732
DECR2__chr16	78.1369415865009	0.0815742230610859	0.501874381926046	0.162539125324604	0.870881320340864	0.96562665116583
ADGRG6__chr6	123.12025440166	-0.73209055859812	0.437985940446054	-1.67149328549803	0.0946242838598665	0.391379724846178
SCD__chr10	4159.34022239232	0.538984266773959	0.312997804982484	1.72200653868522	0.0850683340223273	0.370035694799567
GPNMB__chr7	2.33001077876465	0.873290062310816	2.30693075252101	0.378550618113044	0.705021598529897	NA
MT-ND3__chrM	13589.9579763487	0.703472016122295	0.355430374031619	1.97921187247693	0.0477921567685258	0.2714085851786
TMBIM6__chr12	5417.6446974359	-0.371764188109952	0.311775916019667	-1.19240829393153	0.233101189771132	0.609202823716146
FUT2__chr19	157.997709690036	-0.370172544311467	0.412881893309536	-0.896557951098984	0.369954844132676	0.742225335347469
EIF2AK1__chr7	1326.64818753614	0.628023388878517	0.344550652517086	1.82273167759383	0.0683440400445443	0.331469379717333
MYH14__chr19	3775.64279593111	-1.33100079050321	0.339234033263749	-3.92354734487497	8.72546084508385e-05	0.002622963652163
RPS11__chr19	6928.62350144471	1.03957106349118	0.320246493405853	3.24615908338367	0.00116973454586552	0.0204082024446239
RPL34__chr4	6099.51109416218	1.39998120625731	0.323120826464621	4.33268638724096	1.47300865491553e-05	0.000630881231934725
ANXA5__chr4	372.93877921551	0.742355751951789	0.437183367974653	1.6980420718906	0.0894998215366358	0.379766307023909
PGRMC1__chrX	585.509055083307	0.641755175997795	0.37661257124581	1.70401952827786	0.0883774389906596	0.376626117708615
KLK10__chr19	2060.1991770366	-0.851468111692017	0.322476016089105	-2.64040756276505	0.00828063785483597	0.0853112215358241
LINC01138__chr1	34.0977988028112	-0.733212412797913	0.707037040654215	-1.03702121761468	0.299725968930795	0.678862886120934
SYT8__chr11	364.580193628733	-1.54720427670876	0.446745633045971	-3.46327789744628	0.000533636945788079	0.0112028766028888
RPL13__chr16	9119.64271128477	1.4638738192875	0.317606064491404	4.60908648464148	4.04442081329928e-06	0.000216706497636446
MAP7__chr6	409.624457608536	-0.160726136742803	0.345153983068032	-0.465665020910749	0.641455293731101	0.894647611987929
FAM120AOS__chr9	71.8466271165211	-0.0864490042013246	0.527122635543817	-0.16400169215298	0.869729811703621	0.965360907102686
RPS13__chr11	4150.17705703815	1.4764615500742	0.423991575628239	3.48228982589216	0.000497145305139273	0.010664058253959
GNB1__chr1	1463.58622588252	0.0244806858547525	0.337153856744102	0.0726098348426521	0.942116600308328	0.982233498303704
RPS24__chr10	6279.32961459579	1.37057972588641	0.31768260462318	4.31430524032667	1.60105607406688e-05	0.000665685846899366
PLEKHG1__chr6	46.2477481752312	-0.424871406825407	0.593787016834935	-0.715528286708086	0.474282668488136	0.812095715023275
SLC4A2__chr7	222.07899118917	0.060221625248444	0.376404204632876	0.159991903669569	0.872887451998068	0.965876852000086
RPL3__chr22	5822.18555394716	1.67503073519772	0.337097566268805	4.96897902212096	6.73063503330284e-07	4.72055525342437e-05
AES__chr19	3685.49452895679	-0.961282757696343	0.301434167646988	-3.1890305110405	0.00142750809868672	0.0232379507781163
UBAC2__chr13	258.106697926781	0.346096326545337	0.368024862965033	0.940415611480631	0.3470044174921	0.723264741276666
FRMD3__chr9	101.16234670969	-5.10880240086191	0.6027153297546	-8.47631070366503	2.32447461889671e-17	1.86045137309946e-14
NASP__chr1	147.349424082634	0.774579613938467	0.426031348125904	1.8181282136768	0.069044538682668	0.332775446883796
ELF3__chr1	2771.47773321491	0.0491678266065145	0.306249768717607	0.160548126492961	0.872449313804347	0.965651332115685
LOC101929486__chr20	398.910417184361	-0.43855537546957	1.2443897395092	-0.352426061984841	0.724518759536581	0.927725950867459
UBA52__chr19	4505.67883632021	0.890968947185516	0.323609102742134	2.75322585068158	0.00590111708254648	0.06765416773419
SLITRK6__chr13	5.24211041756215	-2.31911191587907	1.6232962246438	-1.42864369464542	0.153106668678485	NA
BRI3__chr7	693.164276475877	-0.282771868008708	0.385702954509107	-0.733133787809839	0.463476834218386	0.805174577749356
C9orf78__chr9	374.64936300241	-0.334925818447625	0.341601196036692	-0.98045856493913	0.326859813159214	0.704911884021032
TPP1__chr11	502.504007895009	-0.224730853727667	0.376316635095825	-0.597185542091281	0.550383510868446	0.849796387772042
MGAT1__chr5	267.007128402866	-0.373436239475159	0.373502694745433	-0.999822075526606	0.317396620550484	0.696705711821991
TCIRG1__chr11	175.457132555952	-1.58795206362963	0.454817426639709	-3.49140549728222	0.000480486410034776	0.0103587693045544
PSMC2__chr7	176.739026715815	0.509477485877739	0.469093227973225	1.08609004670351	0.277439155481035	0.655040826644538
MSMO1__chr4	2193.58808162354	0.0838829933955994	0.306719945987634	0.273483985938695	0.784481200676999	0.946427388511987
TIMM50__chr19	231.946295045201	0.770345737607983	0.440913942507602	1.74715667467173	0.0806101647034737	0.360437768572865
UBE2W__chr8	159.105080680161	0.0532735861388086	0.435628063912219	0.122291446653775	0.902668205737386	0.975280016217982
DCAF6__chr1	208.817195097409	0.40319822493714	0.384241075871156	1.04933660208765	0.294023225647424	0.672248067780915
TOMM7__chr7	687.195406800043	0.927121933889031	0.355597841879084	2.60722036160244	0.00912805949799419	0.0911098440618188
CSNK1G3__chr5	138.464676243821	-0.206125738886484	0.415054851608063	-0.496622887524103	0.619455010104351	0.88494986730958
GSTP1__chr11	2590.45202655406	0.0432515820293883	0.353490019815823	0.122355878822048	0.902617179491596	0.975280016217982
TOB1__chr17	256.825695034405	-1.0879631201063	0.378292524946702	-2.87598365909974	0.00402770562496081	0.0506667959069235
HGSNAT__chr8	195.984269501166	-0.494129540509976	0.402675149934318	-1.22711704606201	0.219778601905925	0.593609540206205
RPL37__chr5	8589.04402292559	1.57218344835018	0.343334203171822	4.57916349092486	4.66839198672597e-06	0.000243022064154524
EHD4__chr15	129.494706580752	-0.361451499002393	0.43436331437229	-0.832140945247035	0.405329392617852	0.769098859366456
SEMA3B__chr3	165.047629154778	-1.8533144610942	0.434215468411533	-4.26819078526632	1.97064753265689e-05	0.00078944703243071
ARHGAP26__chr5	252.673596894761	-0.656237505402404	0.442798776719601	-1.48202194744987	0.138334455252901	0.478872880310748
RPN1__chr3	838.461991110174	0.0632868666557086	0.334348196440829	0.189284306987158	0.849869994207186	0.959983082339313
PLP2__chrX	264.545046600446	0.731102929509835	0.468928229591351	1.55909344623367	0.118974264599279	0.443118869381749
NR1H2__chr19	414.255079473125	0.0831790724056377	0.349750151516894	0.237824264106488	0.812017398493058	0.952040187275677
RFX1__chr19	78.9507814307274	-0.118771137842008	0.504583614458301	-0.235384452524317	0.813910352201633	0.952040187275677
STK17A__chr7	62.9369822305618	-0.459849147506976	0.574825534133188	-0.799980377003275	0.423722166488815	0.781308288560945
FAM46A__chr6	649.731275150426	-1.04811240096473	0.324908641270117	-3.22586803745047	0.0012559124858853	0.0214157327486646
ZHX3__chr20	114.044803410177	-0.764132648638403	0.493528809742806	-1.54830403727924	0.121549112890382	0.447801478617445
RGS2__chr1	962.099741851516	-1.97016134556727	0.326137671009315	-6.04088862065553	1.53267755554524e-09	2.44422681781782e-07
SOD3__chr4	60.2270321401393	0.912322786620363	0.545047348668491	1.67384134396598	0.0941617845016639	0.39023812696709
PRDX5__chr11	4067.03476450769	-0.226049683682574	0.310451750738333	-0.728131450845326	0.466533122944346	0.806700401353671
SSRP1__chr11	183.541339926415	1.32333536450738	0.392786107903654	3.36909920661444	0.00075414279958014	0.0145445070653965
ANAPC16__chr10	393.287526104204	0.486951892810725	0.360491312979128	1.35080063035782	0.176759306120367	0.53927305441704
PTBP1__chr19	931.211927200249	0.542349975873254	0.32702061403339	1.65845806838916	0.0972250443394717	0.397529986529781
SLC38A10__chr17	360.604267912487	-0.187718343541845	0.347976423604563	-0.539457074698734	0.589571508139275	0.870824998065924
ZNF366__chr5	2.19527453654222	-1.27986982265406	2.75548215834574	-0.464481259215422	0.64230298340069	NA
LINC00504__chr4	504.903709646633	0.00801692716846572	1.37237395606925	0.00584164916057413	0.99533906483413	0.998295179768353
STMN1__chr1	379.596788299192	1.04875289515225	0.400221188870257	2.62043321122667	0.00878181300572833	0.0890418823051125
RACK1__chr5	3213.91495841147	1.385264476672	0.346309152081522	4.00008047244997	6.33209478402371e-05	0.00201212917628307
DCTD__chr4	206.016376293674	1.22883400613956	0.475668173510203	2.58338496156124	0.00978360886395452	0.0954218546167567
LDHA__chr11	4420.76540893467	0.241527893040335	0.341119052583948	0.70804574300609	0.478916851508982	0.815406111272454
RPL35__chr9	6177.64670038943	1.65243797182391	0.309903246660039	5.33210926194852	9.70784951020923e-08	8.63324450192635e-06
RNF103__chr2	481.763659571115	-0.273128224936249	0.361621199929209	-0.755288199335981	0.45007607766784	0.798675350347024
PHLDA1__chr12	481.86967632746	1.18678095956103	0.398095240295236	2.98114832692017	0.00287169664576357	0.0398310958065965
CLPX__chr15	56.6247699558541	0.743963968537957	0.560728762378414	1.32678046580369	0.184581314100308	0.549050245615898
MPRIP__chr17	291.612591271442	-0.929711452227915	0.367132407349649	-2.53236007940448	0.0113297577523636	0.105739862029396
BACE2__chr21	250.84201125614	1.02101921917151	0.367936606724036	2.77498677900596	0.00552039519276252	0.0641507993089989
ZIM2-AS1__chr19	47.0051825976152	0.689871790407442	0.777060822055022	0.887796387138654	0.374650286680164	0.747028645363286
STOM__chr9	95.7973809863204	-2.85621703441609	0.492787851286561	-5.79603784257085	6.78999484177962e-09	8.69526739438298e-07
TM9SF3__chr10	1961.45850012465	-0.19104159324707	0.329015675950778	-0.580645869516718	0.561479150901662	0.854325883122576
BCKDHB__chr6	234.163340140387	0.684085810969334	0.420108680814484	1.6283543811641	0.103449764687989	0.410834967211352
ACLY__chr17	649.560659398275	0.840905740441003	0.331599161759231	2.53591033216053	0.0112155447721342	0.104913269796896
IGFBP4__chr17	514.576242438936	0.371707150204093	0.337206625829335	1.102312711946	0.270325744771866	0.651352594856206
KIFAP3__chr1	108.103253609343	-0.492300756051409	0.444328022159244	-1.10796693321083	0.267876096819834	0.648963544433369
CALB1__chr8	108.527888656898	0.83421861775228	0.447049619521547	1.86605374733368	0.0620338461844781	0.313622358562348
U2SURP__chr3	281.342970136477	0.0842286942970139	0.386465202285044	0.217946386373202	0.827470884657986	0.955474213805097
TSR2__chrX	90.3117646764604	-0.0483682155824661	0.478506874250489	-0.101081548009583	0.919485725569778	0.97793730408113
TUBA4A__chr2	198.710597725601	0.577676264922095	0.395252804573136	1.46153615670348	0.143868360505607	0.48791796203252
GALE__chr1	296.787565061088	-0.62262903744296	0.360616105577374	-1.72657024412729	0.0842448737542759	0.367983197268536
CLMN__chr14	286.886147902776	-0.551432236102061	0.399230916949219	-1.38123630383115	0.167206315745352	0.527140344518703
ERGIC3__chr20	1226.66521923397	0.461071484151622	0.340229603622917	1.35517744265028	0.175361029747088	0.53776774596232
MRPL4__chr19	351.061995501769	0.717776367854118	0.367744616930783	1.95183378575251	0.0509579416406702	0.281490104275425
STX7__chr6	224.563084170561	-0.15579268220274	0.425424800764289	-0.366204983637186	0.714212123703331	0.922234466351588
CCDC88A__chr2	44.3500948597118	-0.80372877515833	0.690062399310827	-1.16471898187906	0.244132762851921	0.622162022105811
SYTL5__chrX	23.5517855356301	-2.84708257188489	0.890577018530729	-3.19689652061985	0.0013891475130476	0.0228849576009951
SLC39A4__chr8	741.046233008472	-2.82961118354509	0.369825396378927	-7.65120841145762	1.99099349083925e-14	9.10595094417409e-12
GLI4__chr8	60.2703072142737	-0.426254515110886	0.540143465233202	-0.78915055452324	0.430024017335326	0.78537917380391
GCH1__chr14	1065.36576690051	-0.0930868320016475	0.387593036269068	-0.240166420165058	0.810201244739306	0.951949984947454
CLEC2D__chr12	14.4089283941221	0.727792755087843	1.00123235227004	0.726896961966676	0.467289078402878	0.806906488285227
KLF3__chr4	676.578304513158	-1.08667698030118	0.383051705019021	-2.83689373017467	0.00455547717136067	0.0558319993694502
HAX1__chr1	184.056849305015	0.488315967169132	0.449421584026734	1.08654320247352	0.277238737984389	0.655040826644538
SKI__chr1	259.483720603123	0.33539027838401	0.372308988558337	0.900838520398651	0.367674183263819	0.740669433833014
MPLKIP__chr7	81.5293813705702	0.632260161863101	0.524861407659053	1.20462307313289	0.22834884530921	0.604747384365555
BRD7__chr16	192.345154870305	0.350085197990646	0.389222119807065	0.899448361681451	0.368413889204301	0.741113448425692
RCN1__chr11	306.45521610572	0.703001340236753	0.360757821368756	1.94867941482041	0.051333721606057	0.282352200091706
PQLC3__chr2	45.9636709546019	0.377350762950355	0.606581402414342	0.622094184636071	0.533879938648107	0.842721327395343
EIF3E__chr8	738.430106297473	1.01580659643911	0.318764988383566	3.18669437816928	0.00143908751967798	0.0233573571318076
HSP90AA1__chr14	2700.6529897775	-0.206294123630222	0.295333457890744	-0.698512539363349	0.484856718752103	0.819788109366178
TMC6__chr17	69.4916447938159	0.238720158808164	0.518076365465824	0.460781797281025	0.644955162542194	0.895705000706575
RPL31__chr2	2422.02792813912	1.43362286173672	0.38069759595588	3.76577860476656	0.000166030867587241	0.004420356112936
AK1__chr9	749.020358125646	-0.492963265647371	0.342800217935256	-1.43804828543159	0.150420354335643	0.498620324767428
RPLP0__chr12	2188.95652568565	1.74831258335981	0.413145443329533	4.23171212847027	2.31919120456133e-05	0.000887756105582059
SON__chr21	808.619763591793	-0.465983226563532	0.341538001014401	-1.36436714268841	0.172452043689769	0.535741128424112
CFD__chr19	45.5967552437734	-0.0259968295077491	0.592908818092789	-0.0438462520955129	0.965026958672114	0.988869813920965
GPX4__chr19	2687.51138859803	-0.352480121958532	0.318927350509092	-1.10520506126515	0.269070744274799	0.650658380096464
MT-TD__chrM	4.09219648894967	0.567755003758792	1.78063702582373	0.318849375546455	0.749840734544581	NA
GTF2H1__chr11	86.730811429098	0.108705977539376	0.483450023486383	0.224854632864524	0.822092363250049	0.953079377492316
RPN2__chr20	967.517242765449	-0.55037870929982	0.387788345347239	-1.41927604556293	0.155818553001539	0.507842372571677
CSRP1__chr1	1641.04333649373	0.259494358124645	0.337654125935679	0.768521212070357	0.44217759346235	0.792419325305608
FAM98A__chr2	128.078005715931	0.527161110260131	0.454258747107506	1.16048642677071	0.245850816827941	0.623068585058107
FBLIM1__chr1	784.295851184189	-0.620175474060149	0.324132343519212	-1.91334029590105	0.0557045022564951	0.295139369423532
PDE12__chr3	95.0030327217217	0.438760615718188	0.468981371314876	0.935560861379293	0.349499333816888	0.725342918373406
CLDND1__chr3	217.040454760894	0.559675121002876	0.473401861611632	1.18224106491161	0.237110062840864	0.614038315477731
PTOV1-AS2__chr19	11.3673385730787	-0.592560408091175	1.25534408335243	-0.472030271181688	0.636905181841576	0.892657082046976
JOSD1__chr22	285.183402171819	-0.861626919085041	0.396055696836178	-2.17551956951509	0.0295912032547898	0.203263115164688
RAB25__chr1	2343.96547098069	0.439328350948792	0.335691622884569	1.30872598837493	0.190627185204775	0.558421749586496
NUCB2__chr11	159.691319669204	0.00684219026322978	0.400946516247395	0.0170650946846187	0.986384685261932	0.995009238240591
PSMB4__chr1	892.389452843285	0.373625056816783	0.350747786898782	1.06522427445737	0.286774451221052	0.666263146206169
IL17RE__chr3	264.639997460221	-0.371001524151689	0.373109116570895	-0.994351270645499	0.320051882927408	0.698106696094087
MYO1D__chr17	462.834489146512	-0.129146316907811	0.335746251646775	-0.384654530838012	0.700493387005952	0.91697669185449
CD151__chr11	2253.605581257	-0.645815900687338	0.310745897283356	-2.07827651574253	0.0376838981656126	0.236625763584048
AKAP9__chr7	519.440005953354	-1.66963141066818	0.474699301518961	-3.51724008298649	0.000436059178234526	0.00956194150080709
BPGM__chr7	40.7445348057997	-0.869492472579655	0.746422534893328	-1.16487971883635	0.244067684034721	0.622119976462706
TRAM1__chr8	1269.59756200789	-0.311770566816371	0.393712267520433	-0.79187414905783	0.428434061609911	0.784433964655101
KIF13A__chr6	212.587005363916	0.198618247806743	0.388289431436601	0.51152112760806	0.608986198167034	0.87980228485692
MDH2__chr7	633.773526092752	0.969308870970504	0.366930689291392	2.64166748451162	0.0082499006337315	0.0852001834802948
PKP4__chr2	265.238939452845	0.164535125941704	0.403275433662828	0.407996897919821	0.683275952337956	0.911366716554511
TPMT__chr6	283.201053268623	-0.710699063151081	0.392436916347057	-1.81098931712776	0.0701425053429814	0.335667011742234
SEH1L__chr18	64.8081419785999	1.116071519998	0.560274635911786	1.99200793407632	0.046370187364166	0.266546637033406
NUCKS1__chr1	1395.53492242566	0.0816012934266786	0.346560066537855	0.23546075069144	0.813851138932208	0.952040187275677
DGKA__chr12	456.057789215825	-1.0475610838658	0.350025082763998	-2.99281718782454	0.00276415268437446	0.038775507964534
PTPN23__chr3	166.433589642095	-0.557452385688245	0.434396911775958	-1.28327888752523	0.199394386604715	0.570037775149189
SKP1__chr5	837.81225554316	0.228500724123641	0.390514264039412	0.585127728139988	0.558461835741106	0.851953284818883
UPF2__chr10	159.055191572054	-0.462020937327696	0.452132144531006	-1.02187146593381	0.306841739121887	0.686341790524286
SMG1__chr16	171.663627700863	-0.182658669680599	0.416678780387319	-0.438368062589629	0.661119494177969	0.903503001226344
MBNL2__chr13	369.380412760196	-0.00291420143604529	0.38313232685884	-0.0076062530664999	0.993931146631742	0.997775732224328
RPL13A__chr19	4795.08865339525	1.81477705092093	0.330785234274009	5.48626982973986	4.10509699967341e-08	4.23950582079175e-06
ATG12__chr5	221.142028247598	-0.730915525074467	0.3804773206697	-1.92104886511485	0.0547255473152681	0.292128119599551
DYNLL1__chr12	1602.50640996579	-0.130651405580893	0.395725588543377	-0.330156576585828	0.741281655695556	0.932985523642672
NPY1R__chr4	20.1270276383201	-0.202621420524626	0.849609391778506	-0.238487736229556	0.811502826060513	0.95195845627312
PMPCA__chr9	135.762064997354	0.649481240362156	0.422728303480298	1.53640348899048	0.124439451589681	0.453105378748209
CHCHD2__chr7	3467.59543794687	0.272390058722736	0.351155921264093	0.775695473800313	0.437928812980877	0.790152037555932
LPIN1__chr2	457.301899058709	0.238095380444436	0.33705878744932	0.70639125668912	0.479944856647149	0.81579158935803
KIF1B__chr1	152.601203098115	-0.936811569164234	0.489035850545493	-1.91562963762119	0.0554122543367723	0.293961210275161
H2AFY__chr5	2986.46547339432	0.207004229718948	0.36166654610102	0.57236211629352	0.567076675505796	0.856568047479031
TSPAN3__chr15	1845.44148166502	-0.411202914258871	0.350871705236523	-1.17194663497211	0.241218482117828	0.617893767550039
DHRS9__chr2	367.576162065122	-4.0977134655985	0.479347291767091	-8.54852741629659	1.24668852036265e-17	1.0643395461176e-14
CASP9__chr1	64.1900883525069	-0.310121478348663	0.548602858732169	-0.565293223344404	0.571874337253701	0.859354935798039
CNBP__chr3	273.429735083673	0.520862389897646	0.385014854406797	1.35283712806394	0.176107668604579	0.538499236903113
LOC101928505__chr5	5.43086181072532	-0.0599622156312532	1.53338932694945	-0.0391043648063882	0.968807181020365	NA
TPI1__chr12	5095.85801873746	0.546095042120764	0.301700904550906	1.8100543746584	0.0702873553902281	0.335983528602934
CTSL__chr9	41.8130365734537	0.275936861419032	0.672689012567383	0.410199744999389	0.681659427939467	0.910470447154035
ABCG2__chr4	418.024964370335	-1.99775798160042	0.35751268072413	-5.58793600706421	2.29784282432548e-08	2.49374366172136e-06
DDX5__chr17	635.679194677251	-0.0335148139510813	0.339764341365459	-0.0986413518746274	0.921423036060815	0.978379986732427
LCOR__chr10	588.728599014762	-0.537316239834563	0.331896101320843	-1.61892904947124	0.105462529730021	0.414668290634812
RAB15__chr14	354.772073387672	0.281480293335181	0.351064592299662	0.801790609219043	0.422674091701903	0.780802486777255
UBA1__chrX	1890.16074386113	-0.352988455489481	0.313601795534375	-1.12559449759524	0.260337198200255	0.64002268384574
BLOC1S1__chr12	726.354538966021	-0.448555906189258	0.356455352633551	-1.25837893266366	0.208254747222614	0.580520273090896
HOXB7__chr17	527.872687364461	-0.373946128023414	0.344587730778162	-1.08519861452685	0.277833697719771	0.65541568061821
ETS1__chr11	91.3404403685509	-1.04334196216825	0.47068474972882	-2.2166470504289	0.0266472197142497	0.191925925568437
CCM2__chr7	74.0137175517735	-0.255454887614138	0.509547099543456	-0.501337143991244	0.616133868328167	0.883065467453978
RPL27A__chr11	6269.94249722011	1.38398718758138	0.356628002447055	3.88075860023595	0.0001041311584232	0.00302381772056123
HNRNPC__chr14	3848.18665057052	0.939224138796595	0.34906515512776	2.6906843178112	0.00713056332128991	0.0766056995741935
ZFPM1__chr16	143.209216025841	0.478209510728868	0.440016971867945	1.08679787667914	0.277126146360998	0.655040826644538
NCOA3__chr20	65.9100584887611	-1.4812725776546	0.551504013785431	-2.68587814526933	0.00723394657241566	0.0773271450804299
TMEM219__chr16	1200.5921261802	-0.0401714804033439	0.394675238551932	-0.101783634946883	0.918928415601926	0.97793730408113
TOP2B__chr3	329.616096577403	0.777313133667013	0.369076964063505	2.10610037838413	0.0351956339829543	0.226149166475521
BMP4__chr14	1329.55257293429	1.334048355738	0.327815787165285	4.06950613109236	4.71128999208308e-05	0.0016131759261662
AP1G1__chr16	359.209097284601	-0.219198936941331	0.344913783597359	-0.635518055135823	0.525090594967194	0.83959624304209
CTSE__chr1	1927.63401313525	-0.995867412891614	0.365310206884569	-2.72608701898737	0.00640900991961805	0.0715551709072614
ABCC3__chr17	1163.29072498685	-0.252989640569375	0.318565427528729	-0.794152844933431	0.427106456488122	0.783936546049432
CA9__chr9	370.605942444394	1.39525393970677	0.358674614171778	3.89002701774301	0.000100233061777891	0.00293055842266591
MARCKSL1__chr1	3229.91907858036	0.495951538245764	0.310276865176309	1.59841610480352	0.109950402814356	0.423720992609281
SLC9A3R1__chr17	1346.63784032532	-0.897849078055281	0.308820961686918	-2.9073449974083	0.00364510941290636	0.0470083294478135
NSA2__chr5	461.390014946264	0.673185997728677	0.332229478778027	2.02626810903332	0.0427373174376794	0.254717718852372
PPP1CC__chr12	537.318089423796	0.674853111028738	0.352915088255847	1.91222515977979	0.0558473203377663	0.295427692815045
ABCB8__chr7	47.3015460949673	-0.393002384302892	0.594710864053058	-0.660829334148216	0.508721768412747	0.832044329569057
ARL2__chr11	290.608360796513	-0.0405032871125073	0.37466528070405	-0.108105258742939	0.913912196730541	0.977664043451991
ARFGEF2__chr20	165.774834385227	-0.116798047013474	0.401214922468954	-0.291110924525774	0.770966485029957	0.942687924799066
EFNA1__chr1	314.081201345111	0.875867343558446	0.402029200204912	2.17861623760667	0.0293601889078698	0.202369038621521
HSPA8__chr11	3157.95202515063	0.932895371771561	0.36989148101214	2.52207855455028	0.0116663652297281	0.108101004099194
RPS2__chr16	8555.77058237405	1.92081491648145	0.378589385212986	5.07361006807109	3.90338519277712e-07	2.99321860950322e-05
TIPRL__chr1	254.766909335901	0.0516479827497616	0.392955755805427	0.131434600426963	0.895431518885255	0.972662169360002
VIL1__chr2	452.276343082935	-0.201332061352036	0.341641437927066	-0.58930808444559	0.55565462262092	0.851060052300383
ITGA3__chr17	308.72104716365	-0.273258160189973	0.358385728358069	-0.762469424890036	0.4457798847233	0.795203308788035
PTP4A2__chr1	2933.22971389601	-0.520654318705838	0.297759723199681	-1.74857201340385	0.0803650274910739	0.359970109146797
CD59__chr11	1593.09117153033	-1.10862747814909	0.350005912079004	-3.16745357689516	0.00153780260313279	0.0246471841498354
VPS35__chr16	615.657854241922	-0.0455059986191371	0.32088733244134	-0.141813010419961	0.887227707107583	0.970433722003733
TTN__chr2	8.20314552549046	-0.59396021254792	1.52133998905215	-0.39041911526823	0.696226655229468	0.916122370721752
ATP5H__chr17	468.604190110679	0.231102411577815	0.36844929829972	0.627229886565891	0.530508555205989	0.840657510911046
DCAF7__chr17	517.331659295888	-0.0692134831676808	0.333399351039064	-0.207599333807855	0.835541824577233	0.957615121202496
ZNF804A__chr2	5.60054466047647	-0.154033458169148	1.55779345408651	-0.0988792562743647	0.921234139275321	NA
TMC7__chr16	37.0831264360741	-1.20589240151403	0.670311999663874	-1.79900166208977	0.0720184177948884	0.34057158725308
GUK1__chr1	491.597848360084	-0.138844518718292	0.377143834980922	-0.368147390571335	0.712763335874168	0.922110812793501
RPS6KL1__chr14	15.4602369312229	-0.460888786464873	0.987120833771481	-0.466902096173941	0.640569925505289	0.894354536116086
KANSL3__chr2	60.2666746544262	0.154061889303901	0.545713334854919	0.282312854504204	0.777703629830945	0.944726065601854
ANXA13__chr8	224.819312567153	0.348670181243798	0.440932571028288	0.790756238376024	0.429086251341823	0.78487052345142
OCIAD1__chr4	532.052453355344	-0.0387968351718099	0.351745506319886	-0.110298026484316	0.912173022353318	0.977664043451991
RIN1__chr11	52.9763497320459	0.317942260288914	0.565076797864374	0.562653185355568	0.573671068192265	0.860999655057322
CHCHD10__chr22	1208.56717187393	0.881918013042962	0.33946606790367	2.59795630971053	0.00937804253699721	0.0930249517651326
AGRN__chr1	557.290759261422	-0.861247164333549	0.408326329483062	-2.10921290680393	0.034926208339456	0.225663483347666
NFKBIE__chr6	85.1592518716821	-0.0576794559139942	0.514244836914832	-0.112163412782202	0.910693838434416	0.977482633055999
NVL__chr1	36.8257109996779	-0.809347130064088	0.655718525932282	-1.23429047381783	0.217094684387156	0.591408301774052
DPH2__chr1	44.1357162176432	1.96213294111954	0.710792843090588	2.76048494324734	0.00577156183554068	0.0665262114004806
PLXNA3__chrX	283.809774649116	-1.9189423833996	0.472020081871616	-4.06538292987613	4.79536610332557e-05	0.00162889809865218
PRPF40A__chr2	459.45886323387	-0.319928149094951	0.341389431042644	-0.937135482249268	0.348688871788878	0.724588005976742
ELL2__chr5	503.273182538818	-0.634744560136784	0.383237514828391	-1.65626937754519	0.0976672789776567	0.398316573999969
TMCO1__chr1	585.409427767467	-0.286137934265556	0.381239232618998	-0.750546926400716	0.452925372296227	0.79958124036745
NAT6__chr3	27.2347346820723	0.262986260744167	0.74159912995736	0.354620508736691	0.722873909724138	0.926805332977633
C1orf106__chr1	547.38945585688	-0.465515855958313	0.324419817008262	-1.43491806465836	0.151310447326224	0.500305083516557
RPL9__chr4	5847.15886541549	1.31549414853353	0.352645867990387	3.73035463602649	0.000191210438605487	0.00490704725137304
CAP1__chr1	2893.63528136099	-0.882733655739128	0.305871765135647	-2.88595992293586	0.00390221844229259	0.0494281002690395
MKRN1__chr7	843.893475872272	-0.0204099163284369	0.31483419105805	-0.0648275089177771	0.948311338564652	0.984362081677793
RYBP__chr3	434.987213160758	-0.256559063856799	0.335413197954023	-0.764904498158616	0.44432841520717	0.793883065546982
KRT7__chr12	1561.46679529745	-0.153475849672235	0.314601475668813	-0.487842116270944	0.625661677130094	0.887191167902557
TMEM238__chr19	342.377837178179	-0.218071363811646	0.344393005777394	-0.633204972671834	0.526599798853199	0.83959624304209
FXYD5__chr19	378.687735317559	0.139913610218773	0.340843855912618	0.410491806707652	0.681445212566185	0.910470447154035
ATP5D__chr19	579.267666603625	0.392917979420333	0.327528110941889	1.1996465838929	0.230276626509175	0.606649347680826
TMEM222__chr1	343.44304858227	-0.396451772958192	0.345212349754201	-1.14842870841809	0.250791627925897	0.628746591076554
RPL36AL__chr14	1339.57197002725	0.225331561623704	0.350277885125653	0.643293713911948	0.52003353439435	0.837889964953956
CTNNA1__chr5	1091.24660032148	-0.263404421931796	0.351106420121485	-0.75021249067635	0.453126737158675	0.79964940693004
CASP7__chr10	281.945901299464	-0.657352941824864	0.427340774609995	-1.53824062874596	0.123989790374907	0.451855558278857
EFHD2__chr1	1199.7547993104	0.191304009079926	0.320210816245642	0.597431440083435	0.550219368079574	0.849747856684398
RPS9__chr19	3454.03788023709	1.22803539697168	0.33220328081896	3.69663837739436	0.000218473198170652	0.00546439018705737
GHET1__chr7	223.707790774974	0.214788196973016	1.2576986631947	0.170778743158896	0.864397744013742	0.963875614275439
DHCR7__chr11	753.617911077581	1.25064452955531	0.363447402095429	3.4410605835805	0.000579438778542394	0.0118757267881152
GUCD1__chr22	211.097784942917	0.482107988109131	0.395908600745092	1.21772547300517	0.22332831364516	0.598564751891989
NECTIN2__chr19	454.327516780508	-0.257778553538482	0.342500356155012	-0.752637329877152	0.45166787898627	0.799535520354925
FKBP2__chr11	633.567639593861	-0.521505051684318	0.33200809228433	-1.57076006219061	0.116238392043684	0.4378084848563
TSC22D1__chr13	597.145230116979	0.647087106784949	0.324702890431126	1.99285909012321	0.0462768791105125	0.26622718503559
MRPL12__chr17	190.325537037446	1.077424856029	0.417508042815298	2.58060862436042	0.00986263230512877	0.0957550184226528
DCAF8__chr1	127.801483760291	-0.221968126450805	0.43923316325193	-0.505353750630825	0.613310396556502	0.881289602592299
DBNDD1__chr16	396.73154340895	-0.00867427626355757	0.348491220297269	-0.0248909463376388	0.980141948774349	0.993311617363268
GALNT1__chr18	748.824064345946	-0.320977325537836	0.325084336209519	-0.987366322476282	0.323463087941293	0.700772847940485
ZFP36L1__chr14	1840.0567553827	0.680513835905858	0.322825662524883	2.10799175810072	0.0350317023540938	0.225889214675995
TGFBR2__chr3	108.735664437365	0.855294894766728	0.471515590533698	1.81392707248267	0.0696889541265457	0.334371205149698
CLIP2__chr7	112.797804089506	-0.128690663607247	0.445910846359858	-0.288601779162357	0.772886133838741	0.942824652345633
OGT__chrX	180.718227474016	0.492950688030659	0.389792362188297	1.264649428386	0.205997025953696	0.577595384853552
SLC16A3__chr17	978.821877550324	-0.904817155087777	0.329909508873909	-2.74262223655274	0.00609507597473938	0.069196403308965
LINC01578__chr15	315.798957069036	0.00286287409442938	0.382990483776195	0.00747505281646196	0.994035826309384	0.997775732224328
FAM86EP__chr4	6.89292950138869	-0.675923838449168	1.3621651450131	-0.496212842417625	0.619744251165831	0.88494986730958
TSKU__chr11	216.368823867768	0.296648315908141	0.460788195086462	0.643784539342372	0.519715160690086	0.83767465058546
FABP5__chr8	1690.08506169173	-0.54565092037686	0.402299134277829	-1.35633133130242	0.174993770986715	0.53776774596232
PDLIM5__chr4	728.663073169619	-0.661256683919325	0.318071755273873	-2.07895442759435	0.0376215393632467	0.23657410673039
MAPK3__chr16	1346.40129216789	-0.633064457243814	0.314653300981884	-2.01194284397564	0.0442259623600488	0.259058623701507
CDK2AP1__chr12	988.660103769229	0.459168183218088	0.360536754985043	1.27356830300738	0.20281645161585	0.572824999427689
AOC1__chr7	1637.45209029151	-0.673973770193679	0.325034672387319	-2.0735442321998	0.0381216590952269	0.237824304345669
MIA3__chr1	332.09767049489	-0.732527517374909	0.355606057823099	-2.05994105347698	0.0394041763983899	0.243186875460903
LRPAP1__chr4	645.576322683527	0.247886103235764	0.394293735634054	0.628683848697581	0.529556054075631	0.840657510911046
PTBP3__chr9	728.836589413804	-0.366636584068968	0.327623939705139	-1.11907751429563	0.26310707165917	0.643373908662846
CDH3__chr16	267.733002178709	1.48904443687862	0.434534592576418	3.4267569540318	0.000610835532919533	0.0123211987494596
RPL10A__chr6	5933.56468383482	2.06972952542315	0.384069564915838	5.38894438531387	7.0872731549822e-08	6.72293481649645e-06
FADS1__chr11	1068.79934612271	0.913955676312943	0.309423848982137	2.95373378399706	0.00313954708623228	0.0425450158585085
RNF126__chr19	196.435988946572	0.0653387229721393	0.391000712289488	0.167106403948861	0.867286327245935	0.964854900555324
RNA45S5__chr21	4874.03606100164	-0.540141850665653	0.442547810535751	-1.22052767589507	0.222264904567563	0.59708923177936
TTL__chr2	61.1044894830973	-0.484551936965912	0.534550816903999	-0.906465618689597	0.364689454781507	0.737493123523133
ASB8__chr12	195.223472644042	-0.486115913222199	0.392403328509676	-1.23881699747155	0.215413277681263	0.589846070611241
HEMK1__chr3	28.7510583244029	0.593667236267033	0.71607762258695	0.829054305764103	0.407073678559874	0.77069567232965
CASP2__chr7	131.130624139771	0.410005548933202	0.434126759467025	0.944437402192309	0.344946176016307	0.721502897653282
C1orf116__chr1	307.527982610366	0.227906130283785	0.385148074706589	0.591736387251596	0.554027126337614	0.850477752133005
RHOC__chr1	990.529773021386	-1.55125545521682	0.32570502645131	-4.76276179130049	1.90961215918078e-06	0.000116449968145091
H2AFZ__chr4	538.947984615118	1.30076337472801	0.421136188848184	3.08870006703918	0.00201034283750304	0.0301810672650221
RPL7A__chr9	4472.40338292632	1.47141479420923	0.322005723381444	4.56952994113777	4.88819331528154e-06	0.000253434022653828
TIMP1__chrX	3527.8164877456	-1.31346807618514	0.310215838202839	-4.23404583013687	2.29524136967889e-05	0.000885327137955058
SHFM1__chr7	733.015113472628	0.388018572965049	0.379105316799764	1.02351129295819	0.306066163209596	0.686184048680338
OLAH__chr10	1.63032395143701	1.07310019343068	2.86447757093242	0.374623353424051	0.707940602326701	NA
LZIC__chr1	214.639764538534	-0.364982384479002	0.380645214903631	-0.958851891968235	0.337633363139261	0.714666586506012
UGGT1__chr2	253.990810727887	0.0907348002996537	0.387082377153407	0.234406952253716	0.814669061867975	0.952139206369267
ZNF106__chr15	283.58620845733	-0.28738231969752	0.40615053805405	-0.707575868480753	0.479208682917108	0.815406111272454
EPPIN__chr20	3.20424064244632	-0.0816085818108981	1.98497077540321	-0.0411132409716817	0.967205618760306	NA
ZNF706__chr8	846.498061573492	0.000802082351349966	0.428699568401328	0.00187096608084078	0.998507185921247	0.99941300267251
RPS16__chr19	6485.05488963122	1.74489983641993	0.385847173526251	4.52225636506113	6.11838919231495e-06	0.000307263105869746
SYK__chr9	255.30701571335	-0.625746256510612	0.362099771965204	-1.72810453073343	0.0839694853673972	0.36759595965813
DDIT4__chr10	1125.07991355595	1.28953119249286	0.374115673393831	3.44687828979401	0.000567104002852091	0.0116945794855457
HSPD1__chr2	799.561129912362	1.86403107638293	0.327939234213783	5.68407461477383	1.31522850309437e-08	1.51737082978618e-06
SETD1A__chr16	106.36219608924	0.68070553764516	0.448017387085906	1.51937303610638	0.12866862511436	0.46129070918659
TUBB__chr6	2777.43753187944	1.03782150046254	0.302403291091508	3.43191205597195	0.000599341877737243	0.0121635056835232
ATP5F1__chr1	936.527144535605	0.787557731076528	0.390466413420361	2.01696664298927	0.0436989944744606	0.257718589865722
PRDX1__chr1	844.012609720832	0.409770578674832	0.33383996894246	1.22744613226782	0.21965495643807	0.593609540206205
CD63__chr12	5293.98479403497	-0.81758078313658	0.342444764559408	-2.38748220954257	0.0169642237950048	0.141067435012229
RPLP2__chr11	4591.05364554006	1.41717299615417	0.334970707704215	4.23073708703376	2.3292679328094e-05	0.000887756105582059
FAM177A1__chr14	165.222292777922	-1.00573236732806	0.406097951818441	-2.47657581828362	0.0132649447835134	0.118459472034639
SLC29A3__chr10	22.5147066608579	-0.119771141516626	0.797959744587831	-0.150096721456157	0.880688306582568	0.967987348853349
CALM2__chr2	3067.61734865616	-0.224540488954502	0.348083591884604	-0.645076338527734	0.518877716557292	0.837502903734898
LAMTOR4__chr7	323.207288682674	-0.0491051532338339	0.372931012358373	-0.131673557860738	0.895242501151158	0.972662169360002
MFGE8__chr15	298.974136316906	-0.51962417999015	0.362979220602585	-1.43155351738184	0.152271640519497	0.501748836321893
PGBD1__chr6	3.75570604545632	-0.170100679469583	1.78357659331035	-0.0953705493263247	0.924020507662474	NA
SREBF2__chr22	1146.96601685232	0.267350758351932	0.308550860900099	0.866472248925256	0.386231238362779	0.755100518918207
SCRIB__chr8	264.27880876737	0.109792381470673	0.38212304494279	0.287322062680388	0.773865730958395	0.943110867441231
SF3B5__chr6	583.427785750815	0.317341083594697	0.362993686143298	0.87423306715429	0.381991341540182	0.752613098859149
AKT1__chr14	300.451505238986	0.247235994743955	0.374681483535037	0.659856453036691	0.509345951755506	0.832399726669348
GP2__chr16	4.35680955932618	0.832726095444594	1.92447759154596	0.432702411866304	0.665230977410953	NA
ROCK2__chr2	723.128613745916	-0.771848439717005	0.348505011997775	-2.21474128963727	0.0267778270630659	0.192325773062043
FAM155A__chr13	221.002883836108	-0.151370071425621	0.376308545987071	-0.402249890521543	0.68750012863123	0.913385895554677
FAM120A__chr9	1531.52433520293	0.0765362619652615	0.302503938401267	0.253009142194167	0.800261148547652	0.949466824451955
SDF2__chr17	150.124873294005	-0.186892251994629	0.468120565382694	-0.3992395673577	0.689716691187772	0.913487635469088
GDE1__chr16	722.203254335821	0.161377818768938	0.351972634307416	0.458495357420285	0.646596597160221	0.896541610976618
SLC9A1__chr1	507.688903055034	-0.904572780597377	0.332792174918005	-2.71813116044646	0.006565180748277	0.0724773316055476
SDF4__chr1	600.069838331004	-0.22946533934062	0.358089125226058	-0.640805104583283	0.521649316031812	0.838764395869992
TMEM70__chr8	733.120137888762	0.431493932109102	0.380454341499323	1.13415431246924	0.256729824613323	0.636391667756372
CD28__chr2	2.85762341938871	-2.47034084916087	2.18685529955074	-1.12963159915902	0.258631490261192	NA
SNRPD3__chr22	572.495684899948	0.487958390880203	0.332371152589978	1.46811294264807	0.142073546498649	0.484913069419431
VMP1__chr17	784.886469313483	0.0828775063486415	0.363617871001149	0.227924733513386	0.819704754179966	0.953079377492316
LRRC58__chr3	115.258052620888	0.101888889786342	0.455198359212567	0.223834044486883	0.822886438314021	0.953395795625563
STIP1__chr11	616.564611946805	-0.519568187418164	0.323192168201356	-1.60761379308691	0.107919789453019	0.419658775499158
ST14__chr11	906.784148573292	-0.413167689288157	0.315208800695469	-1.31077459885813	0.189933926746107	0.557095222258259
GMPPA__chr2	82.9312511413898	-0.480737450293896	0.483187908580386	-0.994928560415161	0.319771011023527	0.697935796984573
MFAP5__chr12	1.14681917739648	1.6902544722022	3.37474380566386	0.500854159466988	0.616473766074483	NA
EVPL__chr17	171.048058822198	-0.243428059280404	0.394285009306181	-0.617391109311413	0.536976784804165	0.843641848386964
APOBEC1__chr12	113.074281595522	-0.251315676314206	0.509889218139471	-0.492882899605584	0.622095330773681	0.885660370298925
ATPIF1__chr1	1823.46978803795	0.322155652619579	0.379726815564256	0.848387944740933	0.396221954177278	0.761735184367319
PIN4__chrX	308.803856697219	0.403946884585492	0.383442936324079	1.05347327155894	0.292124138085054	0.670803941094801
MYO1C__chr17	1175.8933219801	-0.67227615598201	0.336407439138789	-1.99839860171658	0.0456734631174595	0.263782540545987
ACY3__chr11	164.921744469182	-0.242024346400942	0.419275290307494	-0.57724447873721	0.563774314143508	0.85494066713339
TEX9__chr15	16.0097941438025	-1.22042146979135	1.01191842191527	-1.20604728934714	0.227799257174147	0.604349966308708
PROM1__chr4	671.796828833786	-0.070130634393586	0.330343683229237	-0.212295975234132	0.831876135170874	0.9565381167337
RTFDC1__chr20	271.584536576461	-0.0619076387641416	0.399674272195571	-0.154895231119226	0.876903913289031	0.967031771920376
SAP18__chr13	968.061103295911	0.355880694426895	0.410589260269018	0.866755974556475	0.386075728940825	0.755100518918207
MAPK6__chr15	305.490762326159	-0.482764468338137	0.402767920101263	-1.19861698075845	0.230676912333051	0.607258556475496
RBM22__chr5	206.333903232704	0.0589875959071156	0.408619374647666	0.144358294214458	0.88521754818403	0.969560034386306
CRYBB2P1__chr22	36.4152375754842	-0.714507743361623	0.718980464759286	-0.993779077990443	0.320330434049839	0.698357429084481
CPT2__chr1	96.828760182291	-0.0737851096281603	0.458711535344607	-0.160852963012428	0.872209209857317	0.965651332115685
UGT2B17__chr4	130.248042412318	-1.61760122152174	0.519719474187439	-3.11245066206302	0.0018554102424539	0.0283536796716762
EIF2AK2__chr2	161.102250555073	-0.326000408204557	0.403741572310697	-0.807448205887714	0.419408303422446	0.778598610374988
ACSL5__chr10	580.590886748911	-0.304892529178885	0.352418112336308	-0.865144322911332	0.386959580022606	0.755742623420695
COQ7__chr16	22.9460051029179	1.53619878143426	0.85925679405729	1.78782267659537	0.0738046210916556	0.346213589400632
RAB1B__chr11	1560.71451366793	-0.189610840516653	0.306891223300597	-0.617843803017237	0.536678306056946	0.843399781245752
PCBP1__chr2	1692.95261294564	0.346608227392283	0.37422363427632	0.926206138910921	0.354338862845876	0.730056549719472
RBCK1__chr20	577.615471875305	0.359581786704635	0.327615075305928	1.09757399401983	0.272390553864901	0.653203414266588
ACACA__chr17	75.3408728885807	0.137413932865066	0.524579146779175	0.261950810871465	0.793359365489978	0.948648523404398
HS3ST1__chr4	119.370082632689	-1.07208070928682	0.47484261586992	-2.25776009451627	0.0239606203706372	0.178982374585186
POLR2E__chr19	908.627004317433	0.349484424825729	0.316791331479011	1.10320071952122	0.269940008948005	0.651130486831447
SRP14__chr15	1067.17058231123	-0.16427494338422	0.329068245027435	-0.499212384867233	0.617629770566799	0.88392566404542
NEAT1__chr11	8267.0222830762	-2.8821108926422	1.43825972890964	-2.0038876391451	0.0450820979469448	0.262231395548141
DIDO1__chr20	240.846650156654	-0.114507596110364	0.37029673856133	-0.309231986636573	0.757145063672281	0.939592511462741
NDUFS5__chr1	971.668389996389	0.42177646532365	0.353422207915377	1.19340679752824	0.232710094099882	0.608926331230709
TKT__chr3	791.275307436316	1.5087964265785	0.322161037654223	4.68336095998643	2.82208905829072e-06	0.000160620766579871
ZBTB7C__chr18	492.572048525963	-0.584578315561761	0.335055488545373	-1.74472090607941	0.0810334623777385	0.361321211423858
OSBPL2__chr20	216.538415186084	-0.346921535577187	0.398138777652263	-0.871358317878271	0.383558537276374	0.753929490155218
DHRS3__chr1	829.12166490829	-0.222286070187064	0.336485386555685	-0.660611364025099	0.508861579335757	0.832044329569057
AP2B1__chr17	535.117602070751	0.0177312748621367	0.32753396730679	0.0541356825001557	0.956827063394098	0.986802558897061
IGFBP3__chr7	2144.23189095306	-0.56889705563582	0.341251026232463	-1.66709258552759	0.0954959962381851	0.393166470641972
ERMP1__chr9	76.3165376986061	0.14798874547957	0.494220965993306	0.299438420590143	0.764605550773916	0.941390471284825
STAT6__chr12	518.451909846466	-0.330880874873176	0.330336537953995	-1.00164782534367	0.316513713908011	0.69536363360885
SPINT1__chr15	1434.56886302336	-0.991056132996841	0.331361717408484	-2.99085887394507	0.0027819402852181	0.0389776009764803
SYTL1__chr1	449.898575828239	0.593469064096978	0.394059514050707	1.50603917158719	0.132057118237347	0.466828655153654
ARF4__chr3	810.905993719571	0.550104208289099	0.432122496783484	1.27302839445716	0.203007966223569	0.573130514871918
PCA3__chr9	9.78670662207657	-1.27440331592277	1.25774270267221	-1.01324644000332	0.310942463415637	0.690336455789416
PAK4__chr19	190.739898963422	0.371701551203481	0.387430801490823	0.959401136340176	0.337356702873603	0.714317119212858
CCT2__chr12	633.64873141248	1.15802038008679	0.37600663230135	3.07978711173025	0.00207148604120689	0.0309177741768013
DDHD1__chr14	86.1589446136559	-0.324558490924412	0.678108210134798	-0.478623449876671	0.632206532859983	0.890457199714578
SPATA20__chr17	202.376134715501	-0.525283596748767	0.385119280560768	-1.36395039994858	0.172583176834295	0.535741128424112
USP53__chr4	202.550646509552	-1.73323622267985	0.439692716262359	-3.94192616473921	8.08298615711656e-05	0.00247042292907004
RPS7__chr2	3332.4101546018	1.36261627305917	0.379551989918027	3.59006489032889	0.00033059565115709	0.00762812235804991
IDH1__chr2	881.362959032273	0.556589098571127	0.393257815869502	1.41532876426244	0.156972125113357	0.509652164577942
MT-TS2__chrM	59.7899384767007	0.635898004632664	0.632010630680039	1.00615080469207	0.314343032802673	0.693415096502409
INSR__chr19	495.914624872053	0.0134122692315956	0.358067436209057	0.0374573833733512	0.970120319423698	0.990461676675426
AHNAK__chr11	1719.20708453905	-1.71483231706117	0.353411572949605	-4.85222456850812	1.22084268787303e-06	7.89601588934449e-05
MRRF__chr9	123.773177804918	1.07886363427487	0.531489703351656	2.02988623762866	0.0423681043157773	0.253774874033917
ATP5B__chr12	2409.79354949314	0.37040893663698	0.329442276114817	1.12435155865632	0.260863913657707	0.640915596612713
USMG5__chr10	796.493248741272	0.245219341829577	0.380879342262528	0.64382421050432	0.519689432400846	0.83767465058546
RHBDD2__chr7	775.754887258942	-0.361398337779306	0.322326818146356	-1.12121709219743	0.262195465957552	0.64249428569698
CTSS__chr1	411.973713042346	-0.223047601072776	0.345440165598369	-0.645690985836621	0.518479499500964	0.837355422233706
RTN4__chr2	1748.81792248042	-0.633361030681811	0.312110338715727	-2.02928564714635	0.0424292043516885	0.253774874033917
HSD3B7__chr16	221.472451135016	0.727163795642768	0.380277026294149	1.91219491413688	0.0558511982121837	0.295427692815045
FZD3__chr8	161.412945916626	-0.128446853094394	0.4091289976825	-0.313951965815129	0.753557521208312	0.937840052427131
ARL8B__chr3	280.241382890981	-0.637383395294326	0.361978045488554	-1.76083440208111	0.0782664352774187	0.356046978628265
OPTN__chr10	505.643225348634	-0.915521379584456	0.347874848781403	-2.63175501992025	0.00849450894357605	0.0868161863778411
PNPLA8__chr7	134.808577337833	-0.870031288606616	0.423375706006922	-2.05498633072818	0.0398803250142593	0.244708884586778
ABCA9__chr17	15.7323454160193	-2.33366638211603	1.15082114274705	-2.0278271709064	0.0425778902282548	0.254196952103977
IQGAP1__chr15	1167.85773943612	-0.340157080824547	0.315535253752371	-1.07803193709537	0.281019503843357	0.65911186458245
TJP3__chr19	203.346192541087	-0.534977061259725	0.379116888563972	-1.41111376833178	0.158211070889883	0.512208391732168
DNAJC9-AS1__chr10	2.14805061322327	0.081662566063248	2.54049788688275	0.0321443156811477	0.974356962851202	NA
ETFA__chr15	344.005609269326	0.437591704711891	0.439021502533632	0.99674321687323	0.318889166699425	0.697923878783164
LOC101929165__chr10	11.7790427141659	-1.63355988975599	1.29489616254104	-1.26153736261784	0.207115307490172	0.579488448267236
CUL7__chr6	252.854518865619	0.025420445942158	0.430130480373748	0.0590993828664962	0.952872950185563	0.985432159909788
MRPS10__chr6	670.967256906382	-0.398410479322961	0.327924375641239	-1.2149462160106	0.224386605321743	0.599394006622913
ABHD12__chr20	738.45150809802	-0.702802832270902	0.318218363673162	-2.20855523282352	0.0272055920606776	0.193875799626621
LOC643406__chr20	48.162349594852	0.125917848632114	0.77759713074349	0.161931987212606	0.87135941308633	0.96562665116583
PET100__chr19	427.340937920612	-0.0965325840492929	0.404211293798132	-0.238817137300232	0.811247381035953	0.95195845627312
HSPE1__chr2	710.001425188258	1.43577284498995	0.428926101294051	3.34736645929984	0.000815832840788263	0.0155469573796644
PNISR__chr6	933.176071747657	-1.28784838435577	1.02177522732061	-1.26040282629759	0.207524082623044	0.579749380975035
SLC1A5__chr19	379.319247152749	0.836296897747786	0.341466781521964	2.44913105169498	0.0143201334608078	0.125682691139846
CTSD__chr11	1893.86839651685	-1.10801910541004	0.299656073521543	-3.6976360678716	0.00021761657705498	0.0054536162148064
FXN__chr9	78.6227483530069	1.50532149018987	0.510133484067853	2.95083843190666	0.00316912644306369	0.0428551565257378
TRIM14__chr9	361.036417339461	-1.04489480827288	0.436503041220267	-2.39378586080826	0.0166754813146534	0.139481524307937
RPS3A__chr4	7336.44825167902	1.66101873710401	0.386717036941803	4.29517858907771	1.74552761685064e-05	0.000716449572480426
NDUFA6__chr22	494.189889325914	-0.0615515928816233	0.398328115275997	-0.154524851551026	0.87719591783868	0.967060169063545
KDM6B__chr17	144.737671707998	-0.724249338627471	0.479251602754549	-1.51120900684478	0.130735208356971	0.464409175650311
TRAPPC6A__chr19	124.186112662899	0.91053310705784	0.449718628424294	2.02467287212035	0.0429009659910597	0.254850205106621
CALU__chr7	333.393188665847	-0.518571781892207	0.382027262444845	-1.35742087769738	0.174647518221148	0.537404569742495
DAGLB__chr7	40.9362202732701	-0.141169241121232	0.659469897996816	-0.214064723120863	0.830496585004112	0.956116900042045
EPAS1__chr2	712.578644372361	-0.570836016539091	0.333412853588552	-1.71209960982347	0.0868783132741748	0.373611139438539
EIF5__chr14	670.473023537387	-0.271852977871517	0.342655154881261	-0.793371919257195	0.427561166217874	0.784129670623891
STAG2__chrX	343.621472135324	-0.11581367759736	0.348146528781943	-0.332657855307523	0.739392565880577	0.932230107183879
RAP1B__chr12	448.546287256765	-0.505888596610726	0.394737719168395	-1.28158159720965	0.199989459188603	0.570139139441063
UFSP1__chr7	7.45570669967947	-1.07402386970737	1.45053110020394	-0.740434913499175	0.459036140608967	0.802888405960249
CTBP2__chr10	405.812140113088	-0.511541542689094	0.352813297355672	-1.44989303556041	0.147088349757318	0.492576727769929
NMRAL1__chr16	147.483105166344	0.795391731535934	0.412324690815209	1.92904220691553	0.0537256226992816	0.289364448012462
GSK3A__chr19	846.965714758667	-0.488965677302637	0.331877312217763	-1.4733326422199	0.140661363054622	0.483329631444351
RCC2__chr1	118.950949345123	1.36330301184313	0.438984371479868	3.10558439073188	0.00189903423000904	0.0288824612226791
TPM4__chr19	2195.21820365838	0.0254268976006892	0.324271619501264	0.0784123434539114	0.937500055107131	0.980985962649674
UBE2L6__chr11	198.226675526402	0.165302468421968	0.424483811942579	0.389419958479663	0.696965510237382	0.916265169534578
RSU1__chr10	284.072629926202	0.678945712779678	0.415383812705653	1.63450209664474	0.102153466362562	0.407683152013798
ZSWIM8__chr10	61.4334662967895	-1.02820062520139	0.546433947056454	-1.88165583551339	0.0598827598381841	0.307111983375164
RBFOX2__chr22	247.322504623801	-0.111787978871509	0.375152435342013	-0.297980149774575	0.765718313993588	0.941390471284825
MMP24-AS1__chr20	1330.93387818059	0.112638219327571	0.308455357152178	0.365168627212399	0.71498553546885	0.922942242650338
ABHD11__chr7	239.145126012121	-0.436495886054679	0.372154596110613	-1.17288860762838	0.240840478650399	0.617458092011413
FAM131C__chr1	144.01647775406	-0.706996820428614	0.441978642358435	-1.59961761196428	0.109683438952788	0.423225870598129
ATP5G2__chr12	2719.32497820624	0.941141476326944	0.368193725547472	2.55610405888245	0.0105851459006342	0.100335587271296
SETD1B__chr12	99.9065833156534	-0.605555494850008	0.457277309957195	-1.32426315862183	0.185415661481999	0.550146654526988
ABLIM1__chr10	575.100320738424	0.212531287191152	0.323939544514193	0.656083182156354	0.511770604711787	0.83338027479449
PDIA3__chr15	767.894494166477	0.161173545618773	0.334600982526796	0.481688799601374	0.630027033803923	0.890030468272812
LOC100131257__chr7	700.972067337705	-0.0687814010438356	1.22675801262702	-0.0560676191521626	0.955287939518189	0.986092332294793
PXDN__chr2	1.51871652435206	-1.30770203122635	2.75117278870326	-0.475325300030583	0.634555128803122	NA
RTN3__chr11	625.794895778782	0.207816211968185	0.335601111011309	0.619235768743274	0.535761051452882	0.843329157875749
YWHAZ__chr8	3795.35610858182	-0.314681867007891	0.322269532075517	-0.97645553081373	0.328838774489809	0.70679915174832
SERBP1__chr1	1346.39562677299	0.933706066305194	0.309760255597672	3.01428620822784	0.00257584682542988	0.0365701712266686
DVL3__chr3	395.479848970021	-0.249023098678244	0.377027449962002	-0.660490631924388	0.508939028276012	0.832044329569057
TMBIM4__chr12	412.537443879612	-0.0757784983410464	0.400061306731854	-0.189417214476675	0.849765833485193	0.959983082339313
ARL6IP5__chr3	1259.71879035795	-0.167336335367696	0.314272932986014	-0.532455448128406	0.594410590576439	0.872338072762076
PAPOLA__chr14	405.772712368601	0.0272015127404316	0.33869646221589	0.0803123615831954	0.935988826851908	0.980959185292596
PYGB__chr20	244.519357035003	-0.206246823356051	0.389583928292468	-0.529402802266571	0.596526054654717	0.873079075713416
CLTA__chr9	734.183688896415	0.0296411756820954	0.366839935430098	0.0808013872517529	0.935599904811807	0.980949576548705
CLDN7__chr17	3713.18548756825	-0.700356088549313	0.342834428783071	-2.04284059519724	0.0410682204951268	0.249369194718157
FOXP1__chr3	1135.01515517032	-0.671671431649313	0.340958209006876	-1.96995236925287	0.0488438296611186	0.274339509929949
ALCAM__chr3	372.3297085254	-0.187482195246352	0.340273055015949	-0.550975731056825	0.581650311285584	0.865715235509436
RPL28__chr19	3674.42390376825	0.930296365388122	0.296201319003106	3.14075699770387	0.00168511787398944	0.0263373303720067
ZFYVE21__chr14	163.715866889798	0.515417647911118	0.469032281495517	1.0988958931946	0.271813478186109	0.652540550167448
TNFRSF14__chr1	353.715463850935	-0.358589263874795	0.354941146707445	-1.01027809032903	0.312362075066054	0.691379737191645
CD81__chr11	2092.54875712686	0.636734863971095	0.318244856591967	2.0007703212859	0.0454171471661061	0.263411225819363
GSPT1__chr16	631.816663562458	0.721981012339432	0.340999732039804	2.11724803424525	0.0342388026792076	0.223483620323903
LAGE3__chrX	154.296486247581	0.45918643721003	0.424202285781887	1.08247044535288	0.27904354097413	0.657001578546555
DDX1__chr2	305.735804752465	0.0314623500706213	0.361997069693835	0.086913272798675	0.93074044927747	0.980437569978269
ZNF18__chr17	17.7098205364728	0.355126392366886	0.919755544021657	0.386109542557456	0.699415542875804	0.91697669185449
FUCA2__chr6	434.262994592894	-0.598948997246442	0.338952697088786	-1.76705777057013	0.0772185538109732	0.354303403834942
HNRNPA3__chr2	525.887517551209	0.548529323074024	0.335318736286369	1.63584453749572	0.101872128121261	0.407544739642621
CFLAR__chr2	549.582618282455	-0.679334429779455	0.411028021667202	-1.65276913973883	0.098377856986304	0.399229897763745
NBAS__chr2	100.205121485152	-0.11460506789309	0.48797833324495	-0.23485687803184	0.814319819829003	0.952139206369267
PIGA__chrX	27.9592723763509	-0.256511901285626	0.723368031684407	-0.354607737762923	0.722883478525811	0.926805332977633
FAM171A1__chr10	331.681702518427	0.27745273729878	0.353541807880358	0.784780558096463	0.432582241014868	0.787217305447834
RELA__chr11	106.071349425527	0.170160783088308	0.463639746742207	0.367010775680803	0.713610980215784	0.922110812793501
KLF6__chr10	1419.07521980168	-1.71645724318195	0.305709787225228	-5.61466238539942	1.96946399665861e-08	2.19312660358349e-06
CDH17__chr8	3889.93329096069	-0.703813978606738	0.306525262237756	-2.2961043193263	0.0216699173990116	0.168080587412792
PLLP__chr16	162.292764239884	0.156697446597067	0.423475169108612	0.37002747274865	0.711362020650271	0.922045034184793
FBXW5__chr9	270.563672694293	-0.605818188896376	0.386533772457533	-1.56730984991211	0.117042284149893	0.438771513707124
GIPC1__chr19	1071.94832767859	-0.679350542997964	0.313881381652873	-2.16435437941735	0.0304371622288121	0.206341079672932
VWA1__chr1	414.917831468876	-0.329333209244365	0.33790814946295	-0.974623458379996	0.329747072990976	0.707852521601676
KLK7__chr19	1299.15060097696	-1.774717101847	0.306508297658598	-5.79011111739545	7.03398746347388e-09	8.91853895616302e-07
ASL__chr7	263.131282183955	-0.161035455269466	0.366453131301135	-0.439443523644322	0.660340195645636	0.903110119746722
APEX1__chr14	901.120395709387	1.23949312275602	0.402512087336918	3.07939354307767	0.00207422485780598	0.030922611791692
MDM4__chr1	219.757290582293	-1.18161093711537	0.568774483656961	-2.07746826038705	0.0377583617309372	0.236625763584048
IDH3B__chr20	231.95745267782	0.331941878636465	0.388147421321969	0.85519537269093	0.392442997485424	0.758676363142386
SEC24D__chr4	98.5687466301382	-0.272287931077177	0.49027090085682	-0.555382607047072	0.578632986713548	0.863935411898531
NEDD8__chr14	483.653048117305	-0.0100521255428927	0.401998574808006	-0.0250053760705335	0.98005067546639	0.993311617363268
TJP2__chr9	224.148747722258	-0.198051527497823	0.381881910284993	-0.518619819802463	0.604025884999244	0.87802175647587
NDUFB7__chr19	438.925428996211	-0.0256144141995686	0.363649418396519	-0.0704371103149654	0.943845754825811	0.98259399530927
DDAH1__chr1	1959.24712836537	0.0575460868647708	0.311624387967016	0.184664901358304	0.85349187730398	0.961455112939962
DAD1__chr14	634.205551912845	0.307247658583507	0.420280040289465	0.731054604382099	0.464745800784325	0.805567775425564
TUBA1B__chr12	2317.97208193192	0.810288958963478	0.326359817572734	2.48280859141887	0.0130351108764377	0.11665103416049
PRR15L__chr17	388.830529261442	-0.154647021654524	0.34034299732711	-0.45438578983275	0.649551178330223	0.897670376974248
BTD__chr3	134.09317286356	-0.088334227806085	0.433404828517752	-0.203814590871516	0.838498390302348	0.957728315416483
COA1__chr7	163.153211434547	1.00311205559277	0.453943551217355	2.20977267526479	0.0271209430199121	0.193595761601446
FIS1__chr7	489.791468822482	0.172440629036245	0.357891730970681	0.481823451378852	0.62993136845196	0.890030468272812
TUFM__chr16	932.384382953661	1.04344613847908	0.342526197545237	3.04632505763673	0.00231657242609411	0.0337624354973275
MUC13__chr3	3511.23026856921	-1.75131285558926	0.353109172964641	-4.95969232655599	7.06049153281787e-07	4.88738673347382e-05
ASCC1__chr10	156.868474934108	0.216824093495389	0.420050639173544	0.516185605435558	0.605724782897341	0.879182403696309
PDE6A__chr5	27.494566623613	-1.083589027098	0.945299284269292	-1.14629202108791	0.251674343235873	0.629726775982529
TBL1X__chrX	233.237954793477	-0.182226523260071	0.426843874887765	-0.426916102071245	0.669440436927685	0.906796513147444
PSMB1__chr6	1404.93390058287	0.287398054395139	0.382262112083671	0.751835050637278	0.452150260691111	0.799535520354925
NACC1__chr19	232.518981163118	0.176456515869303	0.369631718844908	0.477384669315516	0.633088228937959	0.891024911436394
DHRS11__chr17	961.243675970702	-0.307271457771689	0.314541625664068	-0.976886468119983	0.328625361726843	0.706696285856246
PIEZO1__chr16	137.724968534897	-0.598955881733848	0.45356111887379	-1.32056266908654	0.186647227118232	0.551755399463547
AK2__chr1	599.681668835519	0.777671370121037	0.364049027630121	2.13617208424785	0.0326653899468241	0.216070756022226
KLF5__chr13	1640.99013511914	-0.499967792688597	0.307713680738277	-1.62478246494942	0.104208918638652	0.412654482867816
BAZ1B__chr7	322.375443009356	-0.346617761583737	0.396495369779457	-0.874203806658667	0.382007273355027	0.752613098859149
DBI__chr2	2278.15812461301	0.694275055649307	0.407360786914456	1.70432471153661	0.088320440784745	0.376626117708615
PPARA__chr22	315.159887791198	-0.643745286260536	0.40353302553646	-1.59527286621643	0.110651230520938	0.425653246635968
TUBA1C__chr12	1125.73041464022	-0.066029907583081	0.352259873207289	-0.187446577385853	0.851310506254961	0.960518268114629
VPS18__chr15	51.6465712184924	-0.914432916449215	0.613162430343499	-1.49133878919643	0.135872569879001	0.475016142470784
MRPS18A__chr6	113.741580043238	0.750742577303627	0.450326179959239	1.66710844430937	0.095492843346628	0.393166470641972
GLA__chrX	45.2586392490804	0.954378679815478	0.624834085487951	1.52741135924135	0.126658753583045	0.457801862372135
SOD1__chr21	1263.87124682392	0.819015584204057	0.363460591790732	2.25338207966056	0.0242350684559995	0.180189241399668
HINT2__chr9	135.666915541258	-0.182465520019369	0.444953751234095	-0.410077495724657	0.681749100426373	0.910470447154035
ALDH1A1__chr9	1016.33080030626	0.353615938996357	0.337623051053535	1.04736906408765	0.294929394015916	0.673462582862832
ATP5J2__chr7	2320.49072096625	-0.114351803138874	0.350008954510072	-0.32671107886065	0.743886419987198	0.934106707376549
CTBP1__chr4	1020.155454629	0.381920872757654	0.311255961800281	1.22703150985013	0.219810748060114	0.593609540206205
TUBGCP4__chr15	79.1177243636496	-0.141080243734397	0.54823225927154	-0.257336633057413	0.796918915324249	0.949359256491683
SCNN1A__chr12	1972.79598570604	-0.731508565557527	0.299202366938628	-2.44486222833783	0.0144907484792478	0.126667935170817
RNF10__chr12	484.372526030169	-0.153564784508045	0.329850810175786	-0.465558306272481	0.641531692751656	0.894647611987929
BRIP1__chr17	12.4409289834753	0.899291302380744	1.06647262717416	0.84323899129376	0.399094795653871	0.76451876636402
RPL36__chr19	3022.01902892213	1.18654984354076	0.341760323949674	3.47187710331024	0.00051683287964728	0.010957883868813
HADH__chr4	243.321134130959	0.743700679614159	0.485352921106327	1.53228845912567	0.125451267766021	0.455365344391061
MAZ__chr16	191.283855834891	0.367485769682203	0.432924138314643	0.848845645596965	0.395967187221003	0.761735184367319
DNASE1L1__chrX	14.0095038864288	-0.470647187298982	1.15062032092412	-0.409037784871541	0.682511932413847	0.910862671772685
PGK1__chrX	3532.02017843188	0.80564677664973	0.382063997598123	2.10866970380485	0.0349731016518545	0.225852516265078
ATN1__chr12	98.8431365744151	0.237069485723725	0.467202004365972	0.507423948331398	0.611857385794401	0.880673290250124
SNRPC__chr6	193.32053801695	1.17562682819708	0.422772898458878	2.7807525801265	0.00542330529226557	0.0635996772644257
DDX46__chr5	189.838411770594	-0.105693560115318	0.418380717405604	-0.252625314021947	0.800557766617299	0.949466824451955
KIF3B__chr20	380.83633179873	-0.304303326371393	0.344690853383537	-0.882829710693817	0.37732828527046	0.748991211587781
MYO10__chr5	374.543006214088	0.324577655420314	0.350869340778799	0.925067019819607	0.354931046975827	0.730248987803753
PKIA__chr8	1.51847495109107	-0.396947920389084	2.71214704777659	-0.146359291512052	0.883637761860235	NA
USH1C__chr11	1276.57763431288	-0.585213167091009	0.306118049166572	-1.91172382250669	0.0559116270826064	0.295522805923352
LINC00864__chr10	20.932530314745	-3.43528732637103	1.00624571082168	-3.41396469016086	0.00064024872842765	0.0128511367025776
SARAF__chr8	307.411939324901	0.139318981257663	0.41566732535366	0.335169431802528	0.73749727960735	0.931959216576913
PGLS__chr19	314.474213213348	-0.0413360123406198	0.351711273457465	-0.117528255305182	0.906441454701074	0.97693737097163
IGBP1__chrX	356.989954754264	0.382062413115866	0.374154463470371	1.02113552133562	0.307190235834181	0.686420896892781
NR5A2__chr1	65.3100041724093	0.103944327890016	0.524428511680452	0.198204951818776	0.842884713354419	0.959329909771473
PMF1__chr1	337.160265738191	-0.22050274881034	0.387328320534159	-0.569291572860585	0.569158284811434	0.858092888544293
NSMCE1__chr16	470.008541424099	0.437330236576234	0.368603571945307	1.18645143417418	0.23544406994416	0.612326718055426
SERPINF2__chr17	81.5240100885969	0.26963578922408	0.517104813474859	0.521433531844679	0.602064797515646	0.877299029547534
SFN__chr1	766.772540244092	0.0294748839302127	0.325445395709312	0.0905678320197829	0.927835993182246	0.979624678760973
SEMA5A__chr5	101.87815136959	-1.64863117734015	0.477210679288587	-3.45472398018812	0.000550856454075508	0.011451733361836
MT-TV__chrM	316.796026598911	0.438904307396542	0.528304121438784	0.830779639199537	0.406098126891371	0.769873073718859
MTA2__chr11	261.817538582534	0.413182840547665	0.391827801552001	1.05450108162585	0.291653565679819	0.670803941094801
TTC3__chr21	821.86101100485	-0.406101257471194	0.397115279359512	-1.0226281348987	0.306483701818526	0.686205477941325
SAR1B__chr5	335.675347715432	-0.165567386335182	0.428945562930493	-0.38598694250163	0.699506339263606	0.91697669185449
NELFCD__chr20	231.477070050591	0.545332345474202	0.390890644048353	1.39510206697796	0.162985062977116	0.521535911165654
MRFAP1__chr4	852.684495420259	0.316488874053377	0.330895995853991	0.956460271562271	0.33883974679771	0.716165871897938
HPCAL1__chr2	1068.59577573543	0.254343232110953	0.352932723586946	0.720656417251416	0.471120933322591	0.809822103641491
H2AFJ__chr12	659.129603222101	0.121867138437503	0.334064438233743	0.364801291277324	0.715259741130841	0.923112479645791
OCIAD2__chr4	885.907278920266	-0.241022127432696	0.432885656153494	-0.556780119661053	0.577677668415916	0.863086502229682
MYO15B__chr17	181.074334752638	-3.10680673139333	0.5443193907609	-5.70769071270885	1.14519272325226e-08	1.34544385449252e-06
TRAPPC4__chr11	290.508200413689	0.344787812033907	0.437182859711154	0.788658119537688	0.430311851949807	0.785653489602114
PPP2CA__chr5	755.502051455908	-0.0968649131144154	0.348966347647203	-0.277576659662162	0.781337351185934	0.945126042884443
TPD52__chr8	1547.70706371062	0.316436562992236	0.338209308596415	0.935623458459682	0.349467092107391	0.725342918373406
ARPC4__chr3	1301.25724450537	-0.425634678640358	0.321740675804712	-1.32291224159269	0.18586456385241	0.550842649429087
RPL36A__chrX	544.095285832306	1.48172592167966	0.327271060571153	4.52751892909122	5.96802565642583e-06	0.00030208117215885
COX7A2__chr6	2303.21634500334	-0.00908439154289424	0.411828967438942	-0.022058651190536	0.982401170012961	0.994280359059984
DAP__chr5	410.611432652807	0.359453739223305	0.407457132637907	0.882187868196526	0.377675221402021	0.749279237111934
OAF__chr11	145.341282250666	1.52556811745045	0.460813244975375	3.31059954132171	0.000930963340461746	0.0171107754159689
MPZL3__chr11	212.003401788192	-0.798089869570259	0.385178081190434	-2.07200229853079	0.0382652268390362	0.238454742044135
RUVBL2__chr19	119.474072457075	1.31717031609793	0.451516205235056	2.91721603970387	0.0035317106093624	0.0460595753462269
BCYRN1__chr2	65.6721318917912	-0.695525926076895	0.618714355157829	-1.12414706443892	0.260950641944299	0.640915596612713
TBC1D10B__chr16	208.543471917351	-0.614526256711349	0.376862262133408	-1.63063887912929	0.102966540383794	0.409755164706523
COLCA2__chr11	53.9446097574708	0.922356851317935	0.58781881752071	1.56911759852846	0.116620539854498	0.438215731827173
POLD4__chr11	358.644764767702	-0.743917587475921	0.37045043970557	-2.00814335128655	0.0446280606989588	0.260888662934876
IFT22__chr7	181.621037339344	0.780697259725008	0.414236357818417	1.88466619356293	0.0594749193206924	0.306442183472282
GSK3B__chr3	400.752530963153	-0.100592633457509	0.34391514049196	-0.292492599522122	0.769910017346771	0.942587732518427
RPS28__chr19	5850.12059548732	0.96491664412156	0.302492912506802	3.18988182607373	0.00142330981476951	0.0232189878827241
TXNDC15__chr5	134.699816355174	-0.158421808942724	0.440596775299344	-0.359561889292293	0.71917478787153	0.925495254964218
GNS__chr12	1056.28519733799	-0.0153155304254796	0.307205470699799	-0.0498543544507575	0.960238451910869	0.987980204833543
GLIS2__chr16	22.0078528039383	0.771416108012208	0.812959501369067	0.948898569625058	0.342672202130402	0.718797742912683
MMGT1__chrX	104.003845117739	0.158445580716779	0.468502538441498	0.33819577849857	0.735215656903847	0.930816860323854
PJA2__chr5	264.44914997366	-0.552364497075697	0.366002125756652	-1.50918384950298	0.131251806309115	0.46497010722451
LPGAT1__chr1	265.647244091652	-0.890922361194403	0.365667575458789	-2.43642702002385	0.0148331622777409	0.128520619843539
UBE2D2__chr5	403.862973656503	0.416807875631008	0.387462502821088	1.07573732321517	0.282044750284926	0.660299549303155
TFAP2A__chr6	131.898039367456	0.0487605967054729	0.508510140119196	0.0958891334871775	0.923608625031091	0.979324192095053
IFI6__chr1	1274.50280449308	-1.58039522424266	0.322633252575975	-4.8984263451595	9.66072386079355e-07	6.41011553167472e-05
LINC00173__chr12	6.39277037147704	-1.19795951666012	1.58504402717659	-0.755789426741682	0.449775457040491	0.798533828207477
EIF3K__chr19	410.299488871778	0.426645604016116	0.376695217413756	1.13260159485246	0.257381598602091	0.636809036008825
CDC42EP4__chr17	436.008588352476	0.0664761506923131	0.336488344400314	0.197558553806035	0.843390464868326	0.959329909771473
HSPBP1__chr19	426.330694707628	0.480966223665374	0.336938411974915	1.4274603505319	0.15344724597959	0.503987030524399
FLNB__chr3	1040.45786814205	-1.25310911646731	0.337246955382508	-3.71570179201774	0.000202640466097595	0.00513864120563524
VAPA__chr18	913.055312740773	-0.295785379529462	0.325978060701956	-0.907378180275452	0.364206843972762	0.737493123523133
MLLT10__chr10	57.2603063707626	-0.924366436699064	0.551735408930512	-1.67537994070539	0.0938597097540391	0.389238161628959
NOL8__chr9	78.827985496471	0.517201582414898	0.613599967447955	0.842897017361342	0.399286041801454	0.764656355811188
YWHAE__chr17	2024.00545959809	0.344205088605929	0.39190112617806	0.878295737403775	0.379783248443924	0.751028894257711
ITM2C__chr2	1165.2875932501	0.382554829085812	0.378603065512363	1.01043774848495	0.312285610144889	0.691379737191645
SGK223__chr8	261.366330467746	-0.567587961865224	0.409320565462759	-1.38665879449163	0.165545830957385	0.525285818013813
ADGRL1__chr19	155.791677374104	-0.574459835320538	0.422975518492095	-1.35813967997128	0.174419366388248	0.537404569742495
STRADA__chr17	242.953414748746	-0.484237246253938	0.368735185146532	-1.31323851305784	0.189102590176126	0.556480501244834
HNRNPA0__chr5	607.176304512936	0.723381646596687	0.331656731922917	2.18111552388092	0.0291748729081325	0.201844096413584
TMEM97__chr17	1971.23681019893	1.79589689730016	0.328758545548037	5.46266225355882	4.69046485961022e-08	4.69266351501316e-06
TNPO2__chr19	428.231577356974	0.0332897731611356	0.341626676962375	0.0974448876684241	0.922373099112986	0.978698310319073
ADD1__chr4	858.695004969086	-0.376574853714266	0.317108817207982	-1.18752564822971	0.235020345931149	0.61159734809882
WSCD1__chr17	27.2530358946625	-0.621834095200372	0.728649149031597	-0.853406740441286	0.393433784869167	0.759118793192026
ATP6V0B__chr1	1153.55049593984	-0.398015171832999	0.421545508601414	-0.944180791187926	0.345077269429729	0.721502897653282
PAFAH2__chr1	478.857926628399	-0.635015773376408	0.331439228569554	-1.91593426076041	0.0553734638968415	0.293961210275161
PCNP__chr3	247.084952531469	0.676088498315403	0.419985677168033	1.60978941680648	0.107443836408364	0.419361709553647
FASN__chr17	1514.55186779726	0.319584700670303	0.349221967570997	0.915133440468149	0.360121581438969	0.735466035040542
CNOT11__chr2	416.882754083951	0.135805270173624	0.337382895517068	0.402525652539352	0.687297213275588	0.91330581230748
CPNE2__chr16	80.3461138015731	0.626719536032581	0.510687105204809	1.22720846021996	0.21974425043623	0.593609540206205
FAM84A__chr2	384.457906327092	-0.00344977479343576	0.345024599683446	-0.00999863429042704	0.992022376994845	0.996570074092166
MAN2B1__chr19	191.495250888548	0.0479524547962525	0.386843839413376	0.123958170999878	0.901348394261744	0.974933100496092
COIL__chr17	137.361874043452	0.561495630325363	0.418445160328259	1.34186192973264	0.179640767616952	0.541671690629313
FTO__chr16	319.715039521274	0.963392426896685	0.392770380671717	2.45281333396141	0.0141743872027342	0.124925810404827
ERO1A__chr14	1198.86287917657	-0.0335503752911807	0.359135684097102	-0.0934197763598157	0.925570079957151	0.979624678760973
ECH1__chr19	1716.8027981937	0.662407731828237	0.344658192931369	1.92192655045964	0.0546150004688793	0.291731219301828
HOXB3__chr17	32.4084241747315	-0.0372534305124424	0.752096451844834	-0.0495327832235649	0.960494712020856	0.988038820960647
PLEC__chr8	1417.82418060375	-1.95785947187978	0.392878360482046	-4.98337314755021	6.24852837123525e-07	4.44548079566882e-05
MBNL1__chr3	196.8837246571	-0.472297900907173	0.420542936080343	-1.1230670173876	0.261409032771224	0.641549266705308
TMEM33__chr4	301.213029686749	0.0309386418606366	0.394786941581395	0.0783679463578655	0.937535370191885	0.980985962649674
MPV17__chr2	467.432132331732	1.42743403856097	0.424081936401264	3.36593925851711	0.000762835041896675	0.0146900233782388
RPL19__chr17	3290.47853673924	1.34308195267043	0.342191711085035	3.92494005308232	8.67513387219192e-05	0.00261597186331476
ZMIZ1__chr10	71.6953132585911	-0.318782719622186	0.513389104652175	-0.620937835909399	0.534640525423341	0.842721327395343
VPS39__chr15	92.02672878093	-0.34114594589244	0.468332195529055	-0.728427276939742	0.466352070815855	0.806605161921643
TAPBP__chr6	1390.67875166321	-0.742663556057116	0.306957839001434	-2.41943179712588	0.0155447754921991	0.132182201164078
TSC22D3__chrX	66.8679676042075	0.139639175776725	0.520898324992422	0.268073766178374	0.788642538565912	0.947958579967933
MPPED2__chr11	12.3377817187851	-0.196534990198876	1.22283390820871	-0.160720919561982	0.87231321220418	0.965651332115685
LOC100289495__chr6	10.5862051621519	0.69720262326636	1.15707943448318	0.602553811336017	0.546805555110682	0.848660905081306
GCHFR__chr15	226.069419756161	0.0794533057608259	0.377520527560422	0.21046088877408	0.833307974254054	0.956946808149526
HIST1H2BK__chr6	1844.75179750372	-0.000636989618163765	0.422960380524622	-0.00150602668120752	0.998798365017149	0.99941300267251
INPP4B__chr4	168.906530687022	-0.450333803975432	0.417907207922655	-1.07759281351945	0.281215510722847	0.659206631945227
ZYX__chr7	1784.95045445897	0.419166975380362	0.318245552216835	1.31711809469301	0.187799042614559	0.553881745675275
SEC13__chr3	345.41468585434	0.223780200568492	0.396610667617392	0.564231420987323	0.572596646564262	0.859935810472844
ATP2B3__chrX	1.40544093502861	1.92018760832989	3.10586024316097	0.61824662347834	0.536412780881994	NA
SLC25A39__chr17	1233.10249813157	0.50557441037393	0.308034957048673	1.64128907711616	0.100737422401764	0.40478300322466
TMBIM1__chr2	1094.68353831367	-0.736072188427056	0.417776016752863	-1.76188234582763	0.0780891779916118	0.355622337610448
LAMTOR5__chr1	312.828315531363	0.315649376459525	0.437586970750268	0.721340893487588	0.470699802707779	0.809303751190001
CRIPT__chr2	148.03380526262	-0.278513208194235	0.421227357917076	-0.661194490242641	0.508487594234882	0.832044329569057
THEM6__chr8	1187.30250215863	1.30955905861703	0.388256317656926	3.37292401710303	0.000743744736770844	0.0144376347896283
FDPS__chr1	637.476602216759	0.689008075866065	0.361542362140802	1.90574645744482	0.0566831086578895	0.297981892230268
TECR__chr19	914.70636023703	0.436022847974204	0.314140586556647	1.38798635589731	0.165141199868597	0.525024380714312
CHMP2A__chr19	545.607015471771	-0.663338573774919	0.356525184518766	-1.86056582417954	0.0628055148261637	0.315698865192704
GLS__chr2	162.795581448201	0.0265228476619143	0.407704386339442	0.0650541140850817	0.948130914653741	0.984362081677793
TINAGL1__chr1	756.934238340487	0.0746885366176253	0.327393856367144	0.228130538081535	0.819544760011973	0.953079377492316
STARD7__chr2	417.865487646603	0.689758167451826	0.371756225498972	1.85540448320947	0.0635384876720984	0.317345504340442
CDK16__chrX	379.20226121333	0.213634481175121	0.350896247027494	0.608825209687643	0.54264030189197	0.846644064496531
PAICS__chr4	362.481230184926	2.25237397667314	0.38255261837784	5.88774947149497	3.91489961094928e-09	5.44937004541484e-07
PPP1R14B__chr11	97.6598527981586	0.385044980117449	0.58289634373008	0.660571959764686	0.508886856260604	0.832044329569057
PDCD6IP__chr3	204.066783997301	-0.683211373337228	0.384047447965099	-1.77897647011396	0.0752436196974278	0.349741706382902
DSC2__chr18	1001.96839542411	-1.15660427110636	0.318548024176911	-3.63086311426631	0.000282474981161088	0.00671127014610183
GHITM__chr10	663.695557810084	-0.589818250070994	0.375592895780667	-1.57036583145446	0.116330026836566	0.438024793786845
RRBP1__chr20	656.441519940215	-0.862245309566691	0.403051674687998	-2.13929221416622	0.0324120098690829	0.214983561490554
MALSU1__chr7	191.5780898418	0.852464802784887	0.460112232181959	1.85273231868299	0.0639207353086997	0.318757373973212
PDE7A__chr8	107.5464512568	0.823006935809551	0.448385669937917	1.83548893505786	0.0664332770813015	0.326117563781109
APPL2__chr12	546.036124922755	-0.589066661686144	0.339294564530291	-1.73615118916399	0.082537105239683	0.364346835470314
ZBTB7A__chr19	1560.57528934729	-0.887689900590919	0.36526722053547	-2.43024791354011	0.015088498149021	0.129941699594057
RPS29__chr14	6491.86378169885	1.55183665629773	0.376098126239664	4.12614833212128	3.68889387734809e-05	0.00130497168489833
SNX33__chr15	252.627278038385	-0.140797316000323	0.367415725763287	-0.383209825077096	0.701564193706048	0.917436236406866
HEATR5A__chr14	133.005697598239	-1.11247282098063	0.422607558355869	-2.6324016193857	0.00847835736727304	0.0867896438411659
RAB40B__chr17	79.4663660382019	0.970317031077175	0.491808822749868	1.9729557222089	0.0485006072037834	0.273611795529361
TIMP2__chr17	180.967210166254	-2.89674073346386	0.467331979838581	-6.19846459997112	5.70166258672888e-10	1.02838719838944e-07
IL13RA1__chrX	349.789823136201	-0.602997442926545	0.344352663874629	-1.75110433629775	0.0799279394334826	0.359395081595919
PLS1__chr3	886.054542745785	-0.880010094520717	0.333212937094488	-2.64098417724753	0.008266557996447	0.0853034179713943
NOX1__chrX	243.489395873709	0.777826138354347	0.416469537513451	1.86766634361397	0.0618085926793271	0.312854086107298
RBM47__chr4	1431.58150748675	-0.602454199756852	0.310836447545014	-1.9381710366176	0.0526023590973773	0.286695097695733
EDEM2__chr20	108.910767141123	0.531041795676632	0.504593530915241	1.05241498977091	0.292609194351995	0.671172011977726
LOC55338__chr5	221.462137380929	-0.839206753208236	1.39607362592781	-0.601119265934498	0.547760552176167	0.848919476118601
MLPH__chr2	223.602826419401	-1.06317672180738	0.375544488775266	-2.83102735783619	0.00463987521897378	0.0566967958532235
TOM1__chr22	263.028150833008	-0.623273796596257	0.366639842940368	-1.69996198884917	0.0891380755754269	0.378733309827112
EIF2S2__chr20	727.321097960925	-0.264308072598138	0.316837584423435	-0.834206816338132	0.404164450724873	0.768092438143793
ATP6AP1__chrX	729.463658329791	-0.312233519279348	0.320664310120814	-0.973708359254917	0.330201365566269	0.707852521601676
ATP6V1E1__chr22	429.267706744772	-0.372540951420749	0.390172056771293	-0.954811973219091	0.339672791384167	0.716968809372943
SEC62__chr3	856.15081704736	-0.309267462644182	0.316329870656247	-0.977673913635112	0.328235627693137	0.706328857196545
POLR2C__chr16	186.45972398941	0.137780608762505	0.462203686221344	0.298095001986903	0.765630656102202	0.941390471284825
SLC38A7__chr16	100.745301586861	-0.805179655850157	0.518524578982334	-1.55282832962406	0.12046415271953	0.446243546348365
IL2RG__chrX	385.565876763409	-1.77030936065662	0.391152289765491	-4.52588264718579	6.01439497042494e-06	0.000303229692878983
IKBKG__chrX	363.410604046693	-0.0587496869386543	0.343509171275795	-0.171028001146105	0.864201748236007	0.96385364813711
TSTA3__chr8	520.399905274141	0.0156049857950057	0.33503565083479	0.04657709039657	0.962850291424106	0.98831843795905
PLEKHB1__chr11	632.783296362532	0.645540605264523	0.339464594066737	1.90164340124853	0.057217789859664	0.299562966861348
APOPT1__chr14	58.0940930327454	-0.115218981028247	0.566176700096608	-0.203503572309822	0.838741453802581	0.957728315416483
CDKN1A__chr6	4191.00792341077	-1.8884343477655	0.337475423137183	-5.59576851615016	2.19646607094197e-08	2.42482280211059e-06
F11R__chr1	908.186888520258	-0.590124861886996	0.316630202411556	-1.86376680870118	0.06235445873144	0.314498305834904
ZNF703__chr8	628.230874725618	0.0883192185429164	0.321999194179257	0.274283973809415	0.783866399472136	0.946285172665928
CHD8__chr14	155.725244250651	-0.955366617785186	0.421489599145496	-2.26664339932004	0.0234120186343549	0.176361359195029
GTF3A__chr13	162.297853176143	0.549816603156994	0.449577406287288	1.2229631548825	0.221343612998731	0.595875267186024
COMMD3__chr10	384.393805665873	0.696996105092821	0.405208586282981	1.72009214189274	0.0854156939132921	0.370757482334762
SRC__chr20	399.009345041298	-0.613290998439193	0.347798177119502	-1.76335311334443	0.0778409524262065	0.355622337610448
XRCC5__chr2	1306.29267646352	0.257977514137909	0.329814613309173	0.782189459555805	0.434103238093466	0.787310233650844
PYGO2__chr1	180.725655881739	0.258471690659887	0.39113438282429	0.660825798012243	0.508724036408944	0.832044329569057
CMPK1__chr1	977.476444728151	0.318420306841446	0.373725199120312	0.852017224396309	0.394204532165823	0.760383075601075
CCNI__chr4	1027.52146888758	-0.1144992593904	0.309950937537968	-0.369410914836719	0.711821463586477	0.922110812793501
MGAT2__chr14	78.0764814702113	0.206281643583429	0.581427915660799	0.354784553729224	0.722751000946075	0.926805332977633
ZBTB42__chr14	14.7326142191954	-0.300758912189575	0.953096693386484	-0.315559705826843	0.752336726062068	0.937474371309802
LACC1__chr13	21.0236836754102	0.358930334437894	0.815428603815042	0.440173833439999	0.659811209831918	0.903110119746722
RETSAT__chr2	266.389756919296	-0.0696071407106531	0.362471685269141	-0.192034698266069	0.847715025924479	0.95985205076539
NPM1__chr5	1532.52570337184	1.850473506427	0.400096475224682	4.62506825481986	3.74475065174214e-06	0.000203200325619533
TOMM6__chr6	1260.4431826493	0.861254120555183	0.386045871369186	2.23096316896378	0.0256835687998608	0.187089750882263
TAF12__chr1	63.4329188667702	0.579410202190867	0.530390108370736	1.09242271499126	0.274647343319838	0.653742356608522
CPSF7__chr11	560.798157996531	-0.474764325957307	0.370710491205738	-1.28068759104479	0.200303420075945	0.570325405143418
LASP1__chr17	1753.47578063452	-0.0412055308102289	0.352458778778325	-0.116908794137724	0.906932329231229	0.97693737097163
JMJD8__chr16	186.443662008977	0.285141039771187	0.422033165439783	0.675636568690173	0.49927141788042	0.827221773767011
UHRF1__chr19	16.5126508730203	3.18881319899077	1.0765012115766	2.96220121695969	0.0030544809864423	0.0415682077708609
NCOA1__chr2	145.239738255806	-0.551287015092593	0.441920804277122	-1.24747920839429	0.212221839223126	0.586180440326905
SAT1__chrX	1522.89710911746	0.363399596503415	0.399771869491017	0.909017427779721	0.363340926524417	0.736919008266454
OST4__chr2	1105.44045582027	0.54922273629131	0.386399399611326	1.42138610164448	0.15520454469181	0.507349543413802
PIK3CA__chr3	60.1770369674888	-0.488327471603424	0.585259780939097	-0.834377292797846	0.40406840885395	0.76807184856519
ACSS2__chr20	771.618519768675	-0.239416519220212	0.333877994070833	-0.717077865183949	0.473326052760584	0.811217001024096
SPSB1__chr1	186.517256984203	-0.502596049443366	0.403504044079047	-1.24557871678953	0.212919099924559	0.586879464837258
NDUFA1__chrX	1427.60591466445	-0.0248413487004674	0.3901442429036	-0.063672216500207	0.949231227863847	0.984837973266177
RALA__chr7	463.776857555603	-0.524395257483431	0.33900051364359	-1.54688632134274	0.121890660029452	0.448542108898271
CEP290__chr12	33.4257752479359	-0.587795739761087	0.844004962086285	-0.696436355431042	0.486155601945824	0.820392701285528
TFG__chr3	474.477671119678	0.261840864294289	0.385300321295115	0.679576034128804	0.496772948775198	0.826406129126421
MLYCD__chr16	63.0920072270881	0.236834396177018	0.533567365397391	0.443869718307506	0.657136779047151	0.901864065210354
TOR2A__chr9	117.189783304759	0.238260876581361	0.50151989301042	0.475077618858104	0.634731650316202	0.892149436280242
GLYCTK__chr3	287.658352870293	0.210973078036842	0.394805038953167	0.534372809922187	0.593083626880943	0.87221135292529
HIPK2__chr7	285.134709685261	-0.242289144700939	0.384563788940711	-0.630036294806461	0.528670838046673	0.840125922798996
RPL39__chrX	4007.30237745108	1.40788484163513	0.408038338861568	3.45037391722344	0.000559810591740622	0.0115627974803716
NFX1__chr9	196.808322503285	-0.384517849618738	0.403435273385526	-0.95310914782429	0.340534771677094	0.717841693184669
XDH__chr2	98.2376185978855	-1.16114958306669	0.478083615364002	-2.42875837144642	0.0151506257513986	0.13020193079958
PCYOX1__chr2	491.176896073003	-0.197676704847895	0.344305919823713	-0.574131008113676	0.565879151604435	0.855768589448086
R3HCC1__chr8	28.0870199737985	0.309513493925393	0.720116332289468	0.42981040707875	0.667333561859987	0.905475057552341
PRKCH__chr14	30.2362761357231	1.13959538404556	0.739865608428651	1.5402734916492	0.12349370248416	0.451251868866882
QSER1__chr11	90.9758936568841	0.104907265162683	0.496384708305871	0.211342661059654	0.832619895926171	0.9565381167337
KIF1C__chr17	453.592920729349	-0.557665697531909	0.339504623449854	-1.6425864598403	0.10046852411998	0.40408132816058
CD164__chr6	2126.58962776263	0.0236544101748923	0.405982038892681	0.0582646716081577	0.953537807660921	0.985432159909788
DERL2__chr17	161.463234494245	-0.234033704939999	0.448973071932889	-0.521264457871499	0.602182556801383	0.877299029547534
GABRE__chrX	17.3241235566702	-1.6546764628809	0.982667912355866	-1.68386129441629	0.0922084780958488	0.385632915633484
LSG1__chr3	143.441298774551	0.228818583479585	0.449385197891779	0.509181398392853	0.610625080451332	0.880485925100649
ZNF717__chr3	31.9791730347546	1.45796279544725	0.716967637586	2.03351269850358	0.0420007519606764	0.252992299909888
AKAP8__chr19	86.0328792376394	-0.392483092398536	0.488143649290597	-0.804031954464466	0.421378520667301	0.779568525811247
GJB3__chr1	250.558020768878	0.515629814030609	0.393083749004508	1.31175561273253	0.189602605913095	0.556973552724925
PEX2__chr8	154.153266992375	0.50050908971126	0.451873157390333	1.10763182438587	0.268020853497278	0.649068655424761
SYVN1__chr11	70.6341164250489	0.443062418056005	0.565248103274204	0.783837071702783	0.43313571813695	0.787310233650844
TMEM30B__chr14	361.733301298389	0.0896730193660207	0.360295400313698	0.248887494228195	0.803447809132965	0.950129526618963
TP53I11__chr11	662.853392952572	1.28344735255495	0.32024662191222	4.00768428060652	6.13170137581637e-05	0.00195857271742709
NOL12__chr22	73.9630577132256	0.129676134888165	0.513392339285507	0.252586813174182	0.800587521224876	0.949466824451955
RAB5C__chr17	417.076014992194	-0.557554181082073	0.368391197833343	-1.51348399299786	0.130156764089754	0.46381881758422
ZNF585B__chr19	31.9438010329515	-0.235580369827158	0.817046097706461	-0.288331797298168	0.773092769445395	0.942824652345633
NAPEPLD__chr7	366.985130415006	-0.283829117398808	0.352129034621328	-0.80603724627261	0.420221373283102	0.779165843461857
QSOX1__chr1	520.545862718859	-0.647296660729349	0.3737380262582	-1.73195290618397	0.0832819477314862	0.36606230264232
TM6SF2__chr19	345.357300981602	-2.76067823628301	0.381546487722463	-7.23549639458646	4.63829461849385e-13	1.79993942074037e-10
DSG2__chr18	921.885028334316	-0.849154788165512	0.325785847855438	-2.60648150849791	0.00914777631655499	0.0912355323285071
KLF4__chr9	111.165363990705	-1.86925588797821	0.450507184195014	-4.1492254808728	3.33602087885625e-05	0.00120003043187172
CDC42BPA__chr1	394.311726150327	-1.46219955744552	0.440542032126196	-3.31909205209881	0.000903106534832606	0.0166885747259255
AUTS2__chr7	166.074976800407	-0.215567427188749	0.427508089756908	-0.504241749697242	0.614091505427055	0.881818324568162
INTS12__chr4	29.4379626113644	0.28608929109684	0.717813972261119	0.398556314243447	0.690220156204826	0.913801464502004
TMEM59__chr1	2734.57367970054	-0.147219967944305	0.385464626622895	-0.381928607130876	0.702514320469974	0.917718901146433
TLR3__chr4	13.0680691525472	-1.19165954278041	1.05568270494129	-1.12880464670176	0.258980252029141	0.637914744370974
WDR1__chr4	955.730385376265	-0.550387602393305	0.324924827833467	-1.69389211056347	0.0902857864098992	0.381081008821743
RPL38__chr17	4250.45375926284	1.30948919584456	0.380671153143574	3.43994858825216	0.000581824698023037	0.0118757267881152
EIF4G2__chr11	3778.39617870073	-0.0786666516441337	0.325162155992004	-0.241930526644891	0.808833995782258	0.951949984947454
KCTD10__chr12	162.682504048566	-0.127511495979023	0.40850164458387	-0.312144388326554	0.754930793586216	0.938440279068694
PRAP1__chr10	2510.58926613452	-1.21152332630974	0.319564715380474	-3.79116738488259	0.000149940855049448	0.00406809870712549
KDM1A__chr1	105.352582003716	0.610773001055371	0.449933746650647	1.35747319600281	0.174630904586266	0.537404569742495
PPA1__chr10	565.524036590518	0.865903641951677	0.406063501390236	2.13243406262097	0.0329711796699057	0.21775602210047
MOGAT3__chr7	101.298990882606	-1.50243715437662	0.477735033246617	-3.14491726546885	0.00166133805809244	0.0260405081663792
HCG11__chr6	23.9077730069479	-0.980736187847227	0.815185964805026	-1.20308276907319	0.228944292605284	0.605006316777398
SPIRE2__chr16	180.409070433463	-0.787703314943398	0.451097592544203	-1.74619268194434	0.0807774760222414	0.360807937893555
TPT1__chr13	7193.21358880574	0.708742427509565	0.411853490387305	1.72086055855219	0.0852761301793453	0.370757482334762
TWF1__chr12	364.137154530214	0.336631806250215	0.425173096600515	0.79175236848654	0.428505080461567	0.784433964655101
SVIP__chr11	311.555924551137	-0.236121079366165	0.353072127595717	-0.668761595467919	0.50364756862898	0.829711163661205
CECR1__chr22	22.0113562791164	-0.994037354094855	0.938196254700302	-1.05951963580625	0.289363191499927	0.668998922250959
MIR7-3HG__chr19	522.77324202178	-0.202995209381021	0.380250911493338	-0.533845424811235	0.593448483118734	0.87221135292529
KRTCAP3__chr2	327.618215798128	0.807592296659577	0.394625796566602	2.0464761900665	0.0407095427086578	0.248250668536701
SSR2__chr1	931.365347335386	0.288609044182091	0.405479907089569	0.711771506148486	0.476606279922125	0.813394141842937
SRPRA__chr11	320.626861911805	0.122103984409619	0.378178164033181	0.32287423236553	0.74679049163301	0.935295749227611
ZNF480__chr19	131.865100247594	-0.60212914164971	0.466337805996561	-1.29118663318099	0.196638969001277	0.565563371697067
PCBD1__chr10	1553.47174654665	1.26211413028795	0.387832703285055	3.25427463851675	0.00113682318355104	0.0199426817651433
FLOT1__chr6	729.339227375707	-0.236124516644628	0.362030377881892	-0.652222937826674	0.5142573647122	0.834597574375704
ADIRF__chr10	1052.83928916624	-1.97911520165523	0.31167655479293	-6.34990079048488	2.1545383036488e-10	4.37952658992484e-08
SCAMP2__chr15	1016.16995573131	-0.381564884926678	0.324160476276438	-1.17708639038797	0.239161026587977	0.615419731690147
CANT1__chr17	523.03126946341	0.409386260236071	0.359085560847953	1.14007998335922	0.254252980331167	0.633332749683121
MYL12A__chr18	1191.63961947468	-0.136251400626643	0.379659674694783	-0.358877725784753	0.719686563411527	0.925575017098133
ATXN10__chr22	225.198309721688	0.439082161698428	0.411032421029915	1.06824216103983	0.285411291130941	0.664178992226573
TES__chr7	472.806040923606	-0.211077695037356	0.336156739876791	-0.627914511292325	0.530059944249017	0.840657510911046
SUCLG1__chr2	590.861909869053	0.493992180619571	0.35956608661209	1.37385643143955	0.169486257814055	0.530455688227488
BCKDK__chr16	253.396030639642	0.58934471776722	0.380304237069946	1.5496664520696	0.121221594208661	0.44749603212341
FAM109B__chr22	138.666449433008	0.136055065791484	0.423417601600385	0.321325956401527	0.747963388159459	0.935572815056497
TRAPPC3__chr1	363.61365437674	-0.02657469502526	0.379542694686639	-0.0700176696779811	0.944179595783113	0.982686241473783
WSB2__chr12	274.311671245986	-0.453542104352079	0.361624068344801	-1.25418118995231	0.209776155199694	0.582479064069227
GMDS__chr6	1080.82333893053	0.755457522859807	0.317954728760471	2.37599083934029	0.0175018973152588	0.144134596153829
CD55__chr1	828.605571116142	-2.71464076133855	0.34335413541822	-7.90624163600653	2.65276026119557e-15	1.41546866270294e-12
IGF2BP3__chr7	4.13799382329111	1.5513604950375	1.92640467959261	0.805313915332459	0.420638553756572	NA
CAPZB__chr1	1586.85456294678	-0.228812291042158	0.316227066358091	-0.723569597243314	0.469330012084218	0.808262524845413
SLCO2B1__chr11	159.195745502528	-0.355290255268546	0.409068951903091	-0.868533907586109	0.385102118279376	0.754712217412503
LINC00675__chr17	586.535740696798	0.395135045300545	0.39969643048678	0.988587876102173	0.322864820390699	0.69995901746838
SP100__chr2	253.312860346044	-0.556336425263213	0.452679879176302	-1.22898421347007	0.219077724944532	0.592745241236345
ATAD2__chr8	35.0899328961415	0.982442651210192	0.691693813099659	1.42034326837132	0.155507770283659	0.507842372571677
SPIDR__chr8	66.7778878367178	0.473764318448205	0.524566520497408	0.903153937462439	0.366444200894162	0.739121820231633
SSR1__chr6	781.273081667326	0.0597599113393952	0.316632296516274	0.188735994391285	0.850299739104889	0.960140460737322
S100A14__chr1	1190.97645082603	-0.944715722144897	0.33811238961329	-2.79408785707439	0.00520463364560703	0.0619106707140499
LMNB2__chr19	83.1690871423197	1.59263133330072	0.492389357313059	3.23449585099001	0.00121857691154105	0.0209505749459046
NUP205__chr7	46.2550872384678	0.726617880035071	0.602967644643986	1.20506943695809	0.228176497294664	0.604599260160452
RALBP1__chr18	388.902998422965	-0.545711951794012	0.348493433605533	-1.56591745832352	0.117367942136291	0.43955813461763
PEF1__chr1	324.849408348448	-0.0903832336737194	0.368651753771528	-0.245172395761162	0.806322949204459	0.950982840993949
UBR4__chr1	436.919205374706	-1.20487264781193	0.370071436308338	-3.25578396385083	0.00113079756755782	0.0198641888205013
ARF6__chr14	684.856668862521	-0.255824518200018	0.340165082650106	-0.752059900466502	0.452015037200296	0.799535520354925
SLC29A2__chr11	175.805807530674	0.745157459506642	0.438723806489698	1.69846597901484	0.0894198484885792	0.379678574185923
THG1L__chr5	67.9688780247216	1.47965189922318	0.526039462793598	2.81281539480956	0.00491098361160187	0.059274322460107
PIGT__chr20	281.607769644089	0.713454520317697	0.451632313044252	1.57972425734691	0.114170027947426	0.433564907204502
PNKD__chr2	1061.40728276625	0.251006015869345	0.353912858425541	0.709231128210488	0.478181059509236	0.814982370059505
OXSR1__chr3	146.92653183916	0.0208399607505001	0.423419451571824	0.049218241328162	0.960745374405509	0.988058566064644
CCDC174__chr3	99.7657921376445	-0.312865377497388	0.497366302480223	-0.62904417918387	0.52932013347796	0.840584527445282
ARPP19__chr15	460.822305885688	0.309424626651594	0.37427421038687	0.826732427894929	0.408388737055368	0.771298102812747
THBS1__chr15	45.1611220791552	-2.43623194750848	0.64703940689599	-3.76519872135099	0.00016641667516844	0.0044214355647449
CAPN8__chr1	183.501987923324	-1.33121775179611	0.523861573642627	-2.54116319801738	0.0110484335591571	0.1039575607337
ENOSF1__chr18	183.602799179541	0.359008755964034	0.388034571054003	0.925197863141091	0.354862994832953	0.730248987803753
MRPL9__chr1	112.9451200472	0.801680772971056	0.466215060259961	1.71955142874201	0.0855140116162778	0.370840647733848
ANAPC13__chr3	165.632212773257	0.327721453273245	0.484413830523402	0.676531991085281	0.49870294181601	0.827221773767011
HYOU1__chr11	520.70595755246	-0.0197221282511397	0.330072407170808	-0.0597509147165208	0.952354020061613	0.985432159909788
ARHGAP39__chr8	34.2839280852787	0.993247814469956	0.794006964411496	1.2509308595374	0.210959703851474	0.584420517267471
DEGS1__chr1	62.89231392404	0.313172137560305	0.576044007962867	0.543660090602822	0.586675400569905	0.868647975999624
PPP1R1B__chr17	1167.60697090346	2.47640351450571	0.400366331672144	6.18534406767654	6.19671622002682e-10	1.09515461519378e-07
RAB3B__chr1	1789.15243948649	-0.462432832089873	0.30421299430103	-1.52009559339296	0.128486951965283	0.460949562549138
FKBP8__chr19	375.249708439906	-0.213527888909121	0.340102347025725	-0.627834211602691	0.530112551885852	0.840657510911046
DDX24__chr14	504.843798282773	0.173688018781604	0.329775866227969	0.526685050571702	0.598412318718513	0.874502813364062
RPL10__chrX	5268.20825993226	1.17800086512853	0.337959058344063	3.4856318718028	0.000490976157519699	0.01054939710268
TCEB2__chr16	1084.22086131255	-0.295208465740467	0.325126529594715	-0.907980244209718	0.363888659438371	0.737327962811522
CLIC5__chr6	81.1323325617882	-2.574562165651	0.519293973029136	-4.95781252887091	7.12913041079279e-07	4.90836795917272e-05
SMC3__chr10	141.009927178487	-0.300001807980848	0.416427384958468	-0.720418058026536	0.471267634920111	0.809854300471054
CNTROB__chr17	80.1266807360866	0.214997617691791	0.626909609732902	0.342948352288605	0.731637315237643	0.929590977173654
LMO4__chr1	1403.01823773817	-0.231405252623756	0.306492411749528	-0.755011359996948	0.450242166102522	0.798698043926984
LOC101926889__chr20	146.739043577409	-0.293576591726036	1.50214039288637	-0.195438850533756	0.845049404646335	0.959687548166337
ZNF45__chr19	11.0887564015505	0.798220579327961	1.1267434767201	0.708431507100044	0.478677332281275	0.815406111272454
MED19__chr11	117.449583141263	-0.711240392920963	0.443994519325396	-1.60191255063603	0.109174948740516	0.422512660492914
PGM2L1__chr11	142.390936476528	-0.602377015699447	0.424321422492197	-1.41962433138884	0.15571707797592	0.507842372571677
EEF1B2__chr2	2768.36120793171	1.992011877016	0.413586345252208	4.81643531002275	1.46145514701396e-06	9.17421304542193e-05
PTMS__chr12	1720.74848599733	0.291881177338279	0.32247015186951	0.905141687210761	0.365390329734523	0.737744618732463
XKR6__chr8	15.4703652558562	-1.77625796337619	1.04938094221337	-1.69267221456269	0.0905178769166595	0.38168321758141
TXNRD1__chr12	286.954503535588	-0.682763162297354	0.35921160956546	-1.90072688108075	0.0573377956915468	0.29987624736378
EMC7__chr15	319.982401914651	-0.0900324613510121	0.460782642474637	-0.195390305649301	0.845087405325839	0.959687548166337
ZFAND3__chr6	188.375631321018	0.293700508149792	0.412047490250991	0.712783150240498	0.475979953779228	0.813157026411657
CDK18__chr1	78.8958770204223	0.946656407547484	0.540423822024251	1.75169259564025	0.0798266807674073	0.359382706236247
DNAJC7__chr17	49.4644766677422	-0.238653492503481	0.59196875357424	-0.403152178324479	0.686836277384392	0.913261900964025
RPL7__chr8	3410.46904054259	1.66115860827147	0.380119598075828	4.37009461411694	1.24192713640258e-05	0.000550700797450229
PLEKHJ1__chr19	352.684036540881	-0.655907228696694	0.36939240559199	-1.7756380985839	0.0757925862193553	0.351030690461144
ARFGAP1__chr20	67.0194540205803	-1.03170450505103	0.585493819003238	-1.76210998573381	0.0780507164651342	0.355622337610448
RSRP1__chr1	122.00628788646	-1.46090153526555	0.637285398952509	-2.29238193385067	0.0218836135916029	0.168677252336257
TMA7__chr3	1091.00631674124	0.479039279526643	0.401931767293798	1.19184229390976	0.233323088568772	0.609533960059505
LSM14A__chr19	429.047836950054	0.312989180627996	0.36614323973357	0.854827145943614	0.392646847689151	0.758676363142386
SNUPN__chr15	163.102610120781	0.737161392154492	0.421183081143645	1.75021605842491	0.0800810388919947	0.359693685622959
AP1M2__chr19	1482.465203746	0.0398225685998896	0.310439800658933	0.128277909325296	0.897929046466337	0.973620609780764
TGIF1__chr18	541.644487311927	0.500238810998628	0.342444985035924	1.46078591557166	0.144074202231209	0.488134075503016
UBAC1__chr9	182.517803473188	0.577428381572793	0.401898456768304	1.43675192538916	0.150788494902112	0.499528668596688
CCNY__chr10	421.04702530675	0.921798582241971	0.355777915926824	2.59093816950563	0.00957146867104837	0.0942138568804346
LOC283335__chr12	29.3169744300175	0.602973644782465	0.719580446242286	0.837951681332154	0.402057841225013	0.767052022055228
KLF10__chr8	130.388486329562	0.77698114871812	0.425509613126747	1.8260013986727	0.0678500511604655	0.329999147421542
EYA3__chr1	78.9267510116387	0.531401610794096	0.50378778580813	1.05481241459967	0.291511125629107	0.670803941094801
XAF1__chr17	251.3545423005	-0.441189595966091	0.572433468787363	-0.770726416295509	0.440869110684962	0.791722034978491
LOC105369635__chr12	26.8620920823488	-0.541326529926257	0.746491587002967	-0.725160925255151	0.468353311387756	0.80745732383349
B4GALT5__chr20	254.460307342928	0.218263433401892	0.367450529339216	0.593994064437445	0.552516082927175	0.849998984067611
TPST2__chr22	396.232819964706	-0.606916440561749	0.383854766553789	-1.58110955872865	0.113852989527639	0.433334207778464
ARPC5__chr1	736.770194411695	-0.367509185415561	0.363227424620634	-1.01178809887331	0.311639381512336	0.690804661379268
GSTO1__chr10	676.33993059167	-0.332008167079231	0.394808890570257	-0.840933867015211	0.400384984239122	0.765615963590591
FKBP15__chr9	46.0241164087012	0.0594019533084314	0.592713563055199	0.10022033746324	0.920169400339817	0.978365227602783
LEPROTL1__chr8	105.487140848973	0.0595535347474668	0.524553638409651	0.113531830468324	0.909608929148352	0.977440879171621
ICAM3__chr19	17.5656593838806	-0.209885689852807	0.896464953788755	-0.234125928700014	0.814887217070683	0.952139206369267
STAU1__chr20	715.606452972579	0.28456094816033	0.335786527685118	0.847445995293699	0.396746576516948	0.761735184367319
ANXA10__chr4	773.351470102032	-0.381280422692538	0.396761032847926	-0.960982533883761	0.336560949969689	0.713485033772081
ATP5G1__chr17	701.976879049905	1.07188139598131	0.366422928158318	2.92525743781564	0.00344171371659406	0.0454846087251842
URM1__chr9	108.358602186522	0.279735875004069	0.446867573512927	0.625992780825429	0.5313196764781	0.841360180163046
RDH13__chr19	63.7755061747543	-1.13700479443582	0.61946170856458	-1.83547227974832	0.0664357427009976	0.326117563781109
PTP4A1__chr6	678.563386945678	0.036229397408923	0.407544851740669	0.0888967122371519	0.929163996463464	0.979911254353724
WIZ__chr19	85.7486788031352	0.286574422248782	0.516527833799664	0.554809254209388	0.579025136624098	0.864017233699393
GSR__chr8	343.611645697574	-0.107335721665256	0.369434473170155	-0.29054062211411	0.771402678370493	0.942711341267883
TOX2__chr20	47.3333758732261	-0.391063421292861	0.599865309659812	-0.651918714077058	0.514453611681455	0.834597574375704
ZNF282__chr7	326.698548932434	0.147032000331596	0.374757269042261	0.392339288594333	0.694807537823352	0.915335827813266
HCCS__chrX	107.25486808197	-0.25359487506547	0.500014991516066	-0.507174543500305	0.612032354964387	0.880723325543681
GUCY1A3__chr4	3.47658915543466	-1.55910597725949	2.15733501472167	-0.722699982441363	0.469864226361828	NA
HOXB2__chr17	10.583066254828	0.348649916317946	1.15784889771411	0.301118666698452	0.763324007269653	0.940820715793569
PYCARD__chr16	302.079475276049	0.654563270437242	0.39623385446965	1.65196199934344	0.0985422977377491	0.399532898935539
MTMR11__chr1	664.228943106491	-0.885356721172167	0.324490112919057	-2.72845515448113	0.00636317415952736	0.0713272116932925
ILK__chr11	458.59398067766	0.00632444726746417	0.355904864185	0.0177700501001771	0.985822297544213	0.994939129649533
UGP2__chr2	559.973702993115	-0.218886508020724	0.363537771250087	-0.602101144175597	0.547106812965003	0.84868792386281
FERMT1__chr20	274.738911254905	-0.0305140904691293	0.377861971209537	-0.0807545950481695	0.935637117980817	0.980949576548705
PFKL__chr21	872.216849141044	0.0836653119495043	0.318151902648515	0.262972848042135	0.792571506882605	0.948648523404398
CLYBL__chr13	22.4877044851464	1.02417771020985	0.814864662710385	1.25686848022499	0.208801263735204	0.581200597380219
RAB11FIP1__chr8	1290.80897293479	-0.742061830935103	0.337002818334028	-2.20194547512535	0.0276691602039471	0.196088138113861
SETD3__chr14	344.403627257974	0.314963045666168	0.363290402331795	0.86697320833296	0.385956689410974	0.755100518918207
RHEB__chr7	292.966010102136	0.916097146063513	0.450070948789348	2.03545051847433	0.0418055625693748	0.252661365861273
CD44__chr11	411.568203935687	2.94295854268714	0.418525023904205	7.03173854512639	2.03975762503704e-12	6.37100881615228e-10
DECR1__chr8	373.162033866282	0.110152873474924	0.389473700957895	0.282824933247116	0.777311040362876	0.944655588746205
XIAP__chrX	428.480716045357	-0.864927649077093	0.365063261198349	-2.36925415676696	0.0178240003651229	0.146410614929932
TMEM181__chr6	209.757742945951	-0.911227543286027	0.401956943907775	-2.26697798631661	0.0233915705289424	0.176311037194606
VPS25__chr17	244.85665266117	-0.013976822225962	0.453674552581153	-0.0308080366122404	0.975422631173915	0.992157443591196
PTGR2__chr14	69.3470446508096	0.39248936229895	0.52247663087267	0.751209411305903	0.452526637150972	0.799540634247915
DRG2__chr17	207.74679726463	0.205953843062249	0.382337470033907	0.538670308834718	0.590114364359405	0.871124443802483
SBNO1__chr12	341.904623000494	-0.378212358656653	0.394146981327178	-0.959571876925532	0.337270728709907	0.714269344133541
ACTR3__chr2	772.995510021208	-0.407992542231773	0.345560203304958	-1.18066993342899	0.237733870116893	0.614043401811968
SCIN__chr7	242.319096762565	-1.87855326470398	0.38106866387636	-4.92969756577383	8.23570118979443e-07	5.58023224531786e-05
TSPAN13__chr7	939.144042748557	0.741279638710398	0.399508823446502	1.85547751440254	0.0635280672801563	0.317345504340442
TIMMDC1__chr3	310.204302878999	0.400456400032308	0.399103184124757	1.00339064172219	0.315672417594031	0.694787497915556
MACC1__chr7	240.637048796715	-0.10684583411698	0.367216733992881	-0.290961234133331	0.771080968077701	0.942687924799066
TMEM127__chr2	381.071541808478	-0.705361962787028	0.339809644185191	-2.07575616188991	0.0379165087344754	0.237205085908008
SF3B6__chr2	361.78989177173	0.142324874889035	0.382260292483066	0.372324506855077	0.709651254310669	0.921154907811099
WHSC1L1__chr8	262.197093193034	-0.743398857675619	0.411092633723832	-1.80834876787169	0.0705522362060499	0.336998111471345
MTPAP__chr10	47.7810234748541	1.20504500685794	0.593668730686757	2.02982731710316	0.0423740951992353	0.253774874033917
PRRC2C__chr1	1359.77421597661	-1.32536179084718	0.456716651715852	-2.90193446170155	0.00370866120060058	0.0476360234051064
MLEC__chr12	1674.96967193397	1.88029480752857	0.302308760552933	6.21978272839146	4.97843783261743e-10	9.2396920122462e-08
CLN5__chr13	124.662355373603	-0.588211475413776	0.477913655895615	-1.23079026547476	0.218401317288883	0.592369529906386
KIAA1958__chr9	42.9991293715574	-0.796788745994255	0.672630277517422	-1.18458649963704	0.23618097740798	0.613993827991595
ABHD5__chr3	76.1228924687339	-0.67330275828521	0.502346145316793	-1.34031636265589	0.180142514030506	0.542290793294466
VAMP8__chr2	1080.80035717204	-1.25025791287685	0.321709121012103	-3.88629924120122	0.000101784027517224	0.00296912586875985
KIAA0753__chr17	37.5115178106041	0.360591875654596	0.723670353793033	0.498281950842115	0.618285327675978	0.884143162899772
SLC35F2__chr11	88.295560900058	1.3241824084318	0.52187653565097	2.53734804685186	0.0111695845905041	0.104636210874906
KLHL11__chr17	37.7132263106981	0.372132890582637	0.639484319027952	0.581926529720537	0.560616169804376	0.853757958201312
LOC102725072__chr22	2.72361112441474	-1.67554285320601	2.36710647481732	-0.707844311623254	0.479041945371695	NA
VCP__chr9	752.294822899324	-0.0895228064240646	0.32553460139488	-0.275002429973555	0.783314371413023	0.94616883089852
PALLD__chr4	199.085579114455	-0.41806593502671	0.39688811270733	-1.05335967906652	0.292176176538174	0.670803941094801
LPP__chr3	679.087785097405	-0.77927663434111	0.386892475442662	-2.0141943402996	0.0439891336776204	0.258091220979815
PPDPF__chr20	1527.23734894733	-0.0430400977023552	0.306776322307913	-0.140297977948753	0.88842456188761	0.970805901629916
ZBTB20__chr3	383.655509397766	-0.95730477573895	0.412823979794594	-2.31891755952566	0.0203995068275949	0.16082895181155
MOGS__chr2	167.974549105874	0.271115165134363	0.395593487747944	0.685337786215294	0.493130792821182	0.823254059341047
YPEL5__chr2	280.648642416072	0.0704311756611247	0.42844570104884	0.16438763532627	0.869425996742158	0.965141237368246
SLCO1B3__chr12	0.65270447726969	2.66303794258367	4.50399619939003	0.591261143369597	0.554345460404007	NA
LMNA__chr1	1198.05991053219	-0.0925431097571967	0.309051013081077	-0.299442829307014	0.764602187348271	0.941390471284825
C1orf43__chr1	1552.87004523336	0.702163836605627	0.373310504216264	1.88091100752647	0.059984025598538	0.307139316999152
ANKRD52__chr12	225.525888757985	-0.118963250958374	0.373323264724039	-0.318660159168788	0.749984229167099	0.936273936314473
TRIP10__chr19	545.025440930516	-0.196140801338755	0.371880547773196	-0.52742958058236	0.597895306201614	0.874206221699724
CTDSP2__chr12	231.064682660475	0.105909743448912	0.441324718905769	0.239981444301391	0.810344641630611	0.951949984947454
FLOT2__chr17	137.58130565407	0.0377507257939874	0.416403538605651	0.0906589937261284	0.927763554664278	0.979624678760973
DNAJA3__chr16	167.408061835038	0.620134775814367	0.404942248266341	1.53141535236029	0.125666772182845	0.455760035279954
MYDGF__chr19	423.352364427011	-0.0865226941355925	0.386305014283643	-0.223975073934877	0.822776698664232	0.953395795625563
FEV__chr2	4053.41188130426	-0.684788160788276	0.336591660018083	-2.03447750532941	0.0419034743717976	0.252847743297302
EIF4G1__chr3	568.997845641854	0.147848589740675	0.327619642867346	0.451281212709641	0.651786883637581	0.899244002570875
LRRC28__chr15	68.571046137055	-0.265757010373761	0.544496674413611	-0.488078298476229	0.625494381978539	0.887191167902557
PHIP__chr6	388.125615851935	-0.893076892481792	0.41463803346599	-2.15387113675148	0.0312502790481347	0.210149693990805
F3__chr1	166.635813996746	-0.197352036515157	0.442105058082136	-0.446391718229317	0.655314314078339	0.90046034049187
UGDH__chr4	777.247528786358	0.114321584471401	0.344833657353709	0.331526757998965	0.740246632722453	0.932557103466805
PHLDB2__chr3	50.1492098854929	-1.01598500851846	0.594419305760983	-1.70920594043927	0.0874128088855664	0.374509344459205
TM9SF2__chr13	426.036676812272	0.125052856081224	0.349013544725202	0.358303733397182	0.72011602448876	0.925791166509694
RDH10__chr8	299.643868882149	0.0244124992761478	0.437274075910834	0.0558288282361514	0.955478169141035	0.986126163283374
SNX12__chrX	357.756571228424	0.26231967982998	0.379619151202854	0.691007497906253	0.489560829155996	0.82198977031227
CBX6__chr22	734.718315106235	-0.139236275810056	0.321259513157689	-0.433407479334978	0.664718767852041	0.904834528012922
CD276__chr15	94.9077202711136	-0.0748664975160571	0.465275132076614	-0.160908014107509	0.872165850213745	0.965651332115685
STK26__chrX	62.362201394779	0.733772307468143	0.54283390647046	1.35174368940801	0.176457323534476	0.538924990503816
STK24__chr13	1325.47616499765	0.206705780857763	0.340630786138675	0.606832351241472	0.543962176177874	0.847339694457348
TMEM141__chr9	880.32274358532	-0.112633205240053	0.324794809832793	-0.346782651169943	0.728754611655612	0.929154874239523
CLINT1__chr5	1125.63849656432	0.919996239977656	0.313342234303928	2.9360748065813	0.00332394154280348	0.0444306113728028
SVIL__chr10	101.375442233939	-0.558378839929525	0.453243880019598	-1.23196112412016	0.217963606553999	0.592243145667411
CES2__chr16	2474.93779462673	-0.834696094833007	0.303815903343534	-2.74737459641535	0.00600744774260736	0.0684442845123041
DNPH1__chr6	567.263911227006	0.947504076355003	0.365107002998964	2.59514079043203	0.00945521790582224	0.0934286423626231
SDC1__chr2	993.646997726151	0.0546986615944475	0.324753716412637	0.168431210576037	0.86624405633903	0.964854900555324
SCAMP1-AS1__chr5	70.4628794467199	0.211939006521116	0.512917043857525	0.413203283180403	0.679457682881228	0.91016057395157
HEXIM1__chr17	132.998284315759	-0.00337163821702132	0.458449245116318	-0.00735444163762527	0.994132057461423	0.997794116141624
NOSIP__chr19	169.551942265284	-0.201235306574185	0.412776195064875	-0.487516743892068	0.625892180005801	0.887419758320891
YIPF6__chrX	492.571565458778	-0.318397632945324	0.361763688855855	-0.880126012514733	0.378791048837951	0.750352715420703
LLGL2__chr17	1023.30456189546	-0.157778114589502	0.32074280338466	-0.491914745785528	0.622779613583723	0.886047742645612
SLC12A2__chr5	1462.87864964777	1.6339912807589	0.306118686072257	5.33777046322878	9.40964769067889e-08	8.42656981306531e-06
HDLBP__chr2	2081.92279751834	0.375054512592579	0.334358111759016	1.12171500975246	0.261983632559082	0.642220979814625
TRIM4__chr7	50.7551152804651	0.812928262974014	0.605183296059388	1.34327610868863	0.179182585231157	0.541276350968532
MORF4L1__chr15	1117.0966552281	-0.0304802264185598	0.362267681308242	-0.0841373050681414	0.932947264629813	0.980949576548705
CYBA__chr16	145.024459335573	0.300973929288282	0.427328407689396	0.704315285088758	0.481236449496971	0.816786343612527
DMTN__chr8	102.447835577548	0.223464502769078	0.451477876950656	0.494962243285072	0.620626772632534	0.885294332517531
MKNK2__chr19	1083.76493602856	-0.170923212420882	0.331402322544375	-0.515757436787413	0.606023833408314	0.879182403696309
CELF1__chr11	370.862581995393	-0.346430129942375	0.374053684626876	-0.926150828558055	0.354367602144013	0.730056549719472
EIF1AX__chrX	1165.33158658108	0.0871916346242386	0.322605517665609	0.270273227981846	0.786950060154504	0.946972605745027
TMPRSS2__chr21	924.03519749852	-0.952328963239998	0.342096843880284	-2.78379932547189	0.00537262633826959	0.0631789282716991
LARP7__chr4	268.035652543415	-0.843323293973646	0.403939439346466	-2.08774685467223	0.0368206758551893	0.233544118376203
RPRD2__chr1	334.685210393774	-0.0915293258670477	0.359315704365627	-0.25473232801957	0.798929845552592	0.949466824451955
PAFAH1B3__chr19	196.623027468136	0.211458769006397	0.391383200035872	0.540285758272241	0.588999978445459	0.870281957306167
DAZAP1__chr19	387.350873613933	0.527313025098958	0.349707756911594	1.5078676828786	0.131588395262819	0.465596347195698
ARHGEF7__chr13	71.8131217601603	-0.0382860427932514	0.517280891924206	-0.0740140287239939	0.94099922257105	0.982017895797262
MAL2__chr8	1246.90931456291	-0.501270801817204	0.337770009990008	-1.48405952864801	0.137793128738377	0.477817169407977
CCT3__chr1	635.655368311969	0.597767442835503	0.321929149913076	1.85682919051259	0.0633354593131781	0.317197454816018
FEZ2__chr2	214.003289795396	-0.67795183173389	0.378413433000636	-1.79156386272564	0.073202856142208	0.344370449033336
TNIP1__chr5	792.365328499319	-0.688858728908672	0.317549711938644	-2.16929413887099	0.0300603599333621	0.204890813679064
FNBP1__chr9	94.3474612670411	-0.939100034563835	0.490964731400006	-1.91276475580222	0.0557781749780827	0.295407489151914
HSPB1__chr7	4939.07836429001	-0.417574500133757	0.310964974366266	-1.34283451370932	0.179325564978749	0.541276350968532
ARNTL2__chr12	31.1649388352402	-0.123095799790582	0.707210661073495	-0.174058178936006	0.861819739802272	0.96312624032707
PPP2R1A__chr19	2208.43600879736	0.030147515014673	0.302931617843731	0.0995192090850841	0.920726036964293	0.978379986732427
TRIM33__chr1	231.947196739352	-0.00253443646657713	0.370246848723752	-0.00684526141225342	0.994538314258121	0.99788902706178
ANO1__chr11	27.2700406689953	2.14757736990791	0.784318118040441	2.73814581164269	0.00617866746956851	0.069774264211018
IMPAD1__chr8	1145.01621669459	0.629651994380641	0.361873641796132	1.73997749948135	0.0818629689492053	0.3625716095591
MUC20__chr3	297.218725457546	-0.454351550076542	0.352647619783624	-1.28840101162549	0.197606406785303	0.567133044664409
CEACAM1__chr19	822.316481725169	-2.111076781938	0.324734475196161	-6.50093212512398	7.98238442019156e-11	1.87947247205353e-08
MS4A8__chr11	641.342180228422	-0.110244774563684	0.338585637403674	-0.325603812994131	0.744724126934391	0.934106707376549
PNRC1__chr6	405.578470561544	-0.0909541722291493	0.343715779221867	-0.264620298884907	0.791301981170691	0.948648523404398
ATP9B__chr18	60.9487865340157	0.156735320490898	0.555076537381795	0.282367042985085	0.777662083090058	0.944726065601854
SMARCA2__chr9	341.961714931041	-0.358879444477043	0.346290712242519	-1.03635307500164	0.300037453616019	0.67898405449808
TMED10__chr14	538.880042402998	0.62147189846759	0.370203897580726	1.67872867500557	0.0932049347632591	0.387833029364132
BANF1__chr11	925.789599016441	0.788677640897745	0.329102086143794	2.3964528761849	0.0165546220283011	0.138972280035188
USP5__chr12	569.254966039586	-0.16016738569163	0.357511572399112	-0.448006157162446	0.654148752978281	0.899942773961972
POLM__chr7	150.945698816848	0.48627064357875	0.446362190865839	1.08940822840639	0.275973904433465	0.654655398313873
FAM162A__chr3	1410.00994011445	0.734625573494124	0.37633244651385	1.95206546844238	0.0509304323524901	0.281490104275425
LAMP2__chrX	423.138031924683	0.259703785140404	0.386778709338509	0.671453156210601	0.501931891619267	0.828793940030495
FEM1C__chr5	120.223478257835	-0.22499229175647	0.440720634643369	-0.510510001281275	0.609694209659496	0.880142492266882
LGALS8__chr1	88.6615275573732	-0.141232027292681	0.474166653635618	-0.297853141316034	0.765815253309137	0.941390471284825
CRYL1__chr13	1181.96502313182	-0.153232821234018	0.367966622973247	-0.416431305632736	0.677094424587206	0.909220576890727
BMP2__chr20	170.746621220314	-0.268355392952995	0.41571963830095	-0.645520125173219	0.518590180675896	0.837355422233706
BAIAP2__chr17	109.482297956523	-0.358789513177115	0.494678588905308	-0.725298246627357	0.468269081178883	0.80745732383349
CITED4__chr1	896.154173913521	-0.748781735683958	0.324151187677806	-2.30997683842584	0.0208894364555471	0.163754335244771
UCA1__chr19	1418.22517205134	-1.32294306131949	0.337913864651734	-3.91503042552859	9.0392808314518e-05	0.00267956088721231
DNAJC8__chr1	421.276333682212	0.199345049970625	0.376013098669345	0.530154536307585	0.596004789678667	0.872910302899848
B3GALT6__chr1	145.011191843879	1.30385894745529	0.416788770925332	3.12834471178419	0.00175793876149719	0.0271558067306792
ACTN1__chr14	2223.17629051274	-0.202719820881466	0.315834738336049	-0.641854097334195	0.520967920812155	0.838457423753093
SC5D__chr11	1094.82898620929	0.437528389307392	0.399492254893455	1.09521119357891	0.273424122881661	0.653742356608522
STX10__chr19	154.103263631327	-0.000579046457873282	0.40660587841325	-0.00142409760560513	0.998863734891479	0.99941300267251
RFWD3__chr16	174.815306478641	0.583449205313931	0.404880099100661	1.4410419445409	0.149572833283462	0.496868924261481
MAGED1__chrX	930.099392004537	0.310200036986695	0.314280979940698	0.987014985906011	0.323635292076735	0.700824965513741
SUMO3__chr21	551.073534697511	0.300901037886654	0.366831081472723	0.820271381254342	0.412061417336932	0.77249144093171
SHARPIN__chr8	311.986383557419	-0.398543331171261	0.352834414097529	-1.12954778572449	0.258666823195845	0.637752664198305
UGDH-AS1__chr4	171.633855780434	0.166600166842982	1.38271608447043	0.120487617605742	0.904096887905969	0.976128888502136
NIPA2__chr15	408.585175324268	0.136230750612196	0.393842479215202	0.345901617529065	0.729416652989552	0.929351274319392
PSMD1__chr2	909.739124972961	-0.450356905573049	0.311376115419846	-1.44634377291851	0.148080804012716	0.493853426905662
TLN1__chr9	856.827695740323	-0.337555766062892	0.327053382520327	-1.03211213858004	0.302019588040149	0.680893622855591
IFI27__chr14	1096.30855045639	-2.55865307519988	0.371803236357973	-6.88173965418744	5.91259997843827e-12	1.6825945627529e-09
NEDD9__chr6	150.628587008013	-0.926519104873985	0.423850285557385	-2.18595843024044	0.0288186467619269	0.200571516539802
RPL17__chr18	2072.1027121262	1.67536565276867	0.373696201022911	4.48322901914103	7.35219492129432e-06	0.000360736429739828
C14orf2__chr14	844.782397562392	0.225177588513137	0.376669766698941	0.597811686577739	0.549965591927184	0.849698847325692
MALL__chr2	1866.02385212468	-1.05554673143903	0.312683164826298	-3.37577090863018	0.000736091836162246	0.014325823790112
PTK2B__chr8	680.4085796156	-0.96697612648676	0.318852814824242	-3.03267238528152	0.00242398604182709	0.0349961276794112
FOXC1__chr6	52.4306666525749	-0.147971473347332	0.57546250725328	-0.257134863665765	0.797074664824717	0.949359256491683
UBR1__chr15	122.936781946045	-0.480515484515047	0.470981648959186	-1.02024247776305	0.307613476516006	0.686887215390406
ACTR2__chr2	886.900164305781	-0.0611728121215105	0.318912915928166	-0.191816665510309	0.847885816178515	0.95985205076539
FAF1__chr1	125.62236551117	0.771555120955542	0.42822669695727	1.80174455828598	0.0715856041175208	0.33952786901073
TMEM87A__chr15	252.694330679811	-0.470827244784326	0.363276057747278	-1.29605911191612	0.194955120356329	0.563355685988933
RNF181__chr2	1598.06785895635	0.0934039523527564	0.360411382858864	0.259159274082454	0.795512352412401	0.94926818106246
RPL5__chr1	11303.2301869188	1.58525123490106	0.331164311195926	4.78690239650607	1.69375152622777e-06	0.000104279721369581
GLUL__chr1	379.637696228715	0.15615144029236	0.341938248284602	0.456665614553865	0.647911409612102	0.896795667044161
ARPC3__chr12	794.579723582367	-0.0302188913794765	0.367184503177766	-0.0822989290614113	0.934409006018366	0.980949576548705
TMEM14A__chr6	88.3908317718985	-0.117815975391952	0.549727864999099	-0.214316906406308	0.83029993491764	0.956116900042045
MCM5__chr22	70.7828425949241	2.39707975371108	0.551647068979498	4.34531403954612	1.39076550005724e-05	0.000605787176657584
ACAA2__chr18	713.073018912723	0.384771228266934	0.343515776416319	1.12009769181785	0.262672134138376	0.643170047758326
PPP1R11__chr6	775.074108856473	-0.273341643016896	0.362444806023857	-0.754160739715233	0.450752708868896	0.799089696165895
MGST2__chr4	561.851810378227	0.307748445703952	0.416636321573646	0.738650064261268	0.460119515417667	0.802888405960249
AGR2__chr7	2422.43267798236	0.218280189044519	0.33964781634313	0.642666251750611	0.520440683868796	0.838335018569032
CNOT7__chr8	300.825867792201	0.43230149845787	0.378557795998763	1.14196960946825	0.253466652210345	0.632358065109231
LTBP4__chr19	220.578058527527	-0.140470215376003	0.384716851730207	-0.365126234383181	0.715017178614243	0.922942242650338
RPL18__chr19	3715.38322586937	0.984815291769284	0.3083786638949	3.19352603494295	0.00140546663559197	0.0230158641117529
SLC16A9__chr10	6.89314899659575	-2.77392039949695	1.47807484181237	-1.87671173409302	0.0605576135132871	0.308702116741698
HDGF__chr1	3021.49830054201	0.38449674590669	0.310575102989364	1.23801535347107	0.215710367932678	0.590184516385562
NGRN__chr15	244.336049801304	0.0378157379992417	0.36682366442215	0.103089690407003	0.917891787291049	0.97793730408113
CKAP5__chr11	167.857822385879	0.600831458489953	0.434500872414993	1.38280840530994	0.166723621041038	0.526396126985093
RUSC1__chr1	192.584176625706	0.00497521296776088	0.402972266881819	0.0123462912380022	0.99014933509629	0.995769616256046
RAP2B__chr3	658.351764042513	0.312127890089953	0.400326032456885	0.779684219320833	0.435576769745561	0.788297924443423
MAP4K4__chr2	248.117970248865	-0.838042282418119	0.389352632613528	-2.15239916780006	0.0313659291986224	0.210519962954695
LOC101928103__chr2	321.879092340934	-0.152734056845695	1.26936690625781	-0.120323017791576	0.904227271011882	0.976187357324073
NDUFA13__chr19	898.43484735094	-0.411871470401909	0.350622390659602	-1.17468673243338	0.240120069311325	0.616841976600596
TAF9__chr5	186.476181221644	0.761190098725819	0.465158961457897	1.63640854373761	0.101754112268632	0.40746190172361
MUC5AC__chr11	24.9598830039951	-2.6957356813869	0.990395917696912	-2.72187681029181	0.00649123350192264	0.0721586251958519
B4GALT1__chr9	365.881302256526	-0.216384611228353	0.366603489050237	-0.590241548952365	0.555028720253052	0.851060052300383
MRPS16__chr10	191.763172797606	0.293318148592046	0.404447064037303	0.725232483242832	0.468309418089248	0.80745732383349
DMKN__chr19	394.95443284435	0.492099708449977	0.362892422742265	1.35604845295841	0.175083752124104	0.53776774596232
KRTCAP2__chr1	2240.57267948703	-0.0121312410611085	0.348154419286236	-0.0348444264644958	0.972203794927597	0.99052274733199
SAP130__chr2	101.693673303346	0.185758543793845	0.452667760378484	0.410363980060186	0.681538965049041	0.910470447154035
THRAP3__chr1	472.78723567647	0.183985935844327	0.366398761961405	0.502146718125941	0.615564319513595	0.882895029226866
CHP1__chr15	1388.38659441131	-0.128382149621402	0.311364871613242	-0.412320596592123	0.680104454087076	0.91039931658197
SRSF1__chr17	485.845745190989	0.646775869983689	0.36546330139831	1.76974231751599	0.0767700769062442	0.35354994964572
GPR155__chr2	57.0660363053754	-0.501062557877338	0.56871047675411	-0.881050338191641	0.378290574989871	0.750011980853195
EHMT2__chr6	165.571489055398	0.436877508019812	0.421805360026594	1.03573247147041	0.300326969098762	0.679164282314877
CARM1__chr19	387.692284978401	-0.461469868413148	0.360476898250389	-1.28016488893723	0.200487151436607	0.570415121372402
STARD4__chr5	190.715690390799	-0.668940953145199	0.395117436401926	-1.69301805366223	0.0904520308319133	0.381531194609184
SERINC1__chr6	329.432447698824	-0.54860448424756	0.351675601020162	-1.55997311913632	0.118766233663061	0.44264272068951
CALM1__chr14	6236.68848181765	-0.885624105478462	0.291830612675114	-3.03471968673965	0.00240759340756406	0.0348380126296783
THOC2__chrX	483.99369018237	-1.2807506011128	0.476340525614182	-2.68872903362869	0.00717246137870917	0.0768623769169453
CYB5B__chr16	1148.35109318521	0.221374326924568	0.349696169040817	0.633047618256089	0.52670254741745	0.839655523743043
NEURL1__chr10	408.447413761295	-0.66022082703716	0.35012942992796	-1.88564790789795	0.0593424169467539	0.305933571425173
LAP3__chr4	55.5852792111446	0.976962593648759	0.556992216547708	1.75399685062759	0.0794310467911579	0.358419304160524
CDC42__chr1	2195.69382138824	-0.455888612031291	0.313813692826409	-1.45273651995636	0.146296923103979	0.491597585218987
TGFBR3__chr1	186.233246550988	-0.313130126969176	0.393741145552562	-0.795268999712338	0.426457042287125	0.783305921332319
CSNK2B__chr6	1271.05114917207	0.507437423420503	0.356556980018292	1.4231594159073	0.154689947511341	0.50650970795966
MST1R__chr3	148.276358272511	-0.795081697845513	0.41438126695809	-1.91872017690879	0.0550197565960696	0.293191046201869
FAM71E1__chr19	6.49838571328308	0.881293689337409	1.42824985113131	0.617044481845623	0.537205386314514	0.843760754689344
TCAF1__chr7	251.175251735671	-0.430570332265512	0.432848715430248	-0.994736306049859	0.319864531665037	0.697935796984573
XBP1__chr22	617.959760627568	0.704997189326891	0.405539518276229	1.73841797791625	0.0821371911774258	0.363207482810122
URB1__chr21	28.1526531823737	2.50198061007966	0.782478332758916	3.19750784824674	0.00138620639170827	0.0228759781600723
SRP9__chr1	1015.06754913805	0.676904699807782	0.413599435780136	1.63661901165556	0.101710100669719	0.407413058860315
MGST3__chr1	1392.64565860197	0.0697874983942685	0.393354023682889	0.177416510808414	0.859181239287685	0.962544705807869
ZFP36L2__chr2	1374.32253978093	0.170103789394513	0.316793633661754	0.536954570167077	0.591298995139454	0.872128496500627
NUP188__chr9	68.7070231231541	0.652847773098732	0.521391302526482	1.2521263203572	0.210523838316986	0.583669251675107
PANK1__chr10	116.007922783571	0.0023952696841599	0.44261653554368	0.0054116136470539	0.99568217809697	0.998295179768353
GAK__chr4	830.994287004597	-0.406963601682298	0.325462340087931	-1.25041687333886	0.211147303939817	0.584420517267471
CYP51A1__chr7	1249.36972015166	0.444888192173551	0.314388985840233	1.41508835299859	0.157042592645991	0.509652164577942
YBX1__chr1	2773.67492611805	1.18019227516906	0.336897685477549	3.50311778929602	0.000459846068110191	0.00998099787833747
RNF39__chr6	41.720508968317	-0.679038184613405	0.668171751367942	-1.01626293422794	0.309504194245574	0.688707334753922
CGN__chr1	174.228003645855	-1.16446442266232	0.40209376151719	-2.89600221169444	0.00377949736332367	0.0483036359627973
TUBB4B__chr9	293.552938965724	-0.0970023002864636	0.369006154969149	-0.262874477783639	0.792647328445874	0.948648523404398
SDC4__chr20	1347.4092442217	-0.696044597348392	0.320867862158927	-2.16925619370268	0.0300632390210027	0.204890813679064
MXD4__chr4	225.645569995073	0.40271017935412	0.374516261281206	1.07528089161326	0.282248988612821	0.660346432922679
SYTL4__chrX	77.1253143280188	-1.87319045513553	0.560124570357169	-3.34423903943558	0.000825086123738726	0.0156568869936049
RNF24__chr20	367.82086557682	-0.480081605260548	0.344431070534438	-1.39383942486846	0.163366099829656	0.522494074530114
ATRN__chr20	60.7379765352364	0.463874288962604	0.579562691797792	0.800386732147433	0.423486765757639	0.781233743243196
PQBP1__chrX	434.085335533583	-0.109879218986109	0.337463389261907	-0.325603376491993	0.744724457231662	0.934106707376549
TAPT1__chr4	90.6572007464741	-0.486727534266688	0.485268059829522	-1.00300756336133	0.315857212019496	0.694875014107828
POMP__chr13	548.5379815452	0.101171049471357	0.398985335358964	0.253570847109792	0.799827121273761	0.949466824451955
NR2F6__chr19	322.751335171512	-0.333575951476528	0.383222003571215	-0.870450935405485	0.384054021372133	0.754196027247034
SMARCA5__chr4	267.252863224636	-0.151374044896433	0.365017693362879	-0.414703307946077	0.678359110476935	0.909831039879308
ATP10B__chr5	377.759693810166	0.196000478157033	0.354717160318585	0.552554260360558	0.580568669711625	0.864901067233661
NKIRAS2__chr17	202.299997335902	-0.240083429489943	0.379439536804977	-0.632731716656456	0.526908854293694	0.839773247127151
GNA11__chr19	1685.48343870095	-0.841082036576105	0.302858677189222	-2.77714359840054	0.00548389451262647	0.0640755046794658
CEBPB-AS1__chr20	27.2009982584521	-0.905932634581818	0.898645210418953	-1.0081093451324	0.313401971807262	0.692465917245612
NMT2__chr10	59.7326127227278	-0.208413598786799	0.557554889568976	-0.373799248622705	0.708553678555598	0.920724343742566
SPINK1__chr5	644.001542217503	-0.369187926055964	0.359451587563879	-1.02708664762916	0.304379665419293	0.684199753442068
PDCD10__chr3	197.247731152331	-0.100339393282896	0.412444278302586	-0.24327987697112	0.807788592036087	0.951467513213565
VWA8__chr13	83.1438508810135	0.696493706819305	0.520666119687738	1.33769738510548	0.180995103746628	0.543166050255432
NCBP2-AS2__chr3	595.665852658996	0.988904415343008	0.338991182704059	2.91719804466515	0.00353191438336636	0.0460595753462269
PSMD7__chr16	396.613798530423	-0.145192289936353	0.337306529230662	-0.430446129422728	0.666871145650436	0.90514992098547
PARL__chr3	215.759366883535	0.529733075229475	0.380103730511057	1.39365397576403	0.163422120693562	0.522542740974222
RNF40__chr16	151.842063513511	-0.506914471562261	0.430734318224046	-1.17686111859466	0.239250943197706	0.615477617233792
CAPN10__chr2	26.1727949133659	0.212917768860945	0.752970510835062	0.282770395117883	0.77735284977413	0.944655588746205
DOPEY2__chr21	151.30312008969	-0.775622516297608	0.452461694843179	-1.71422802225597	0.086486856332576	0.372912687607733
WDR31__chr9	28.021452999385	-0.452180961534382	0.78044893536225	-0.579385711282315	0.56232894324681	0.854643011968432
WIPF2__chr17	884.994669801602	-1.21444253247109	0.354142303855221	-3.4292501044088	0.00060525150851968	0.0122446300443966
CLPP__chr19	179.930859632014	0.695667021753134	0.412172187993872	1.68780680020913	0.0914483218028797	0.384222750556694
CTSH__chr15	227.376298039799	0.887029752685433	0.45223643780725	1.96142919616641	0.0498289769559514	0.277439077781701
C12orf75__chr12	624.350367790936	0.132832595394576	0.423273546345085	0.31382210521203	0.753656154386964	0.937840052427131
GOLM1__chr9	1954.30380386313	-0.241206802078643	0.307814785086359	-0.783610189520207	0.433268875038684	0.787310233650844
GFM1__chr3	115.332463313467	0.267717919623378	0.439625323186345	0.608968377169438	0.542545399762866	0.846644064496531
TIMM17B__chrX	607.005252205644	-0.0224011697253018	0.341629799907211	-0.065571474535846	0.947719000244126	0.984163868636821
DYNLT1__chr6	838.988197098483	-0.308307983919993	0.400440634284686	-0.769921824918516	0.441346266719255	0.792065747132941
ICMT__chr1	116.849708320199	0.236133400360721	0.442957004758138	0.533084244800809	0.59397526477045	0.872298995487429
RMI1__chr9	69.1524439274111	0.369778037717566	0.518209597337521	0.713568485835514	0.4754940503509	0.812974206781525
PHB__chr17	1415.77576590303	0.90474250694809	0.310173590331475	2.91689084806097	0.00353539469720411	0.0460595753462269
LIMA1__chr12	1844.87283386014	-0.954864575441919	0.304831068009897	-3.13243850659907	0.00173360738758856	0.0268291302452201
EFNB2__chr13	258.411681377786	-1.37854395395223	0.368012334264991	-3.74591780111259	0.000179735440748856	0.00466874656030397
RNF185__chr22	186.504477054956	-0.218247747951413	0.386016783116602	-0.565384090788322	0.571812543237605	0.859354935798039
ABL2__chr1	87.0875259378024	0.050074031058884	0.523551863592042	0.0956429239222463	0.923804173083573	0.979324192095053
SF3B2__chr11	343.564948134814	-0.0332249917951201	0.351580818222857	-0.0945017193004532	0.924710616754951	0.979624678760973
MROH6__chr8	26.0572730597371	-1.21287717730483	0.835962375004022	-1.4508753187594	0.146814581706549	0.492193534649739
SLC45A3__chr1	126.678838658643	0.398567928336841	0.464392827432117	0.858255995340716	0.390751122335018	0.758133828210161
PSMA5__chr1	921.817683808009	0.485330880311622	0.428370099452093	1.13297095416413	0.257226451115371	0.636809036008825
DGKZ__chr11	166.47887926472	-0.408069066879412	0.412277087059782	-0.989793223265498	0.322275197843868	0.699765673694329
MOB1A__chr2	258.87934648614	0.0568344912574548	0.393383326227899	0.144476106301793	0.885124522897178	0.969541069217454
KDM5A__chr12	243.69908458598	-0.753108835486085	0.427738999317536	-1.76067376761923	0.0782936351567385	0.356046978628265
LIMS1__chr2	1017.26915191528	-1.64418238014568	0.332260720933678	-4.94847051293153	7.47989190155921e-07	5.12232597280039e-05
TMEM8A__chr16	249.098802962716	-0.221004062178546	0.366753804269872	-0.602595145859544	0.546778050360663	0.848660905081306
MIR210HG__chr11	168.572447015206	-0.447325401921923	0.463259236220318	-0.965604929049234	0.334241907941559	0.710895511227306
RNF187__chr1	341.58818585261	0.0207047583885138	0.355638331799919	0.0582185792058044	0.95357452175559	0.985432159909788
STIM1__chr11	118.979678467592	-0.592386326396169	0.435826162071058	-1.35922617307124	0.174074929977051	0.537348605896233
ABHD10__chr3	132.659052629649	0.259933616467817	0.419558021090629	0.619541525608608	0.535559674663914	0.843329157875749
ANAPC11__chr17	299.615756885816	0.161783083510593	0.449105603034694	0.360233945908029	0.718672191220393	0.925495254964218
TNK2__chr3	404.892369189398	0.15290879623897	0.35114742840614	0.435454694721883	0.663232417268331	0.904230700264291
ARHGAP23__chr17	14.9256461518256	-1.82172788827489	0.975841000224065	-1.8668286000041	0.0619255272155135	0.313198381327751
DCTN2__chr12	213.809069756911	-0.365061984488681	0.376500573305766	-0.969618668262173	0.332236604108387	0.709340105403801
RHNO1__chr12	39.7838898395131	0.754424786150895	0.650091670601429	1.16048985130504	0.245849423342967	0.623068585058107
MRPS15__chr1	288.060892352705	0.694089472441091	0.372928525670486	1.86118632569925	0.0627178687487487	0.315585472375825
MLF2__chr12	2598.85785096997	0.360352116769689	0.306058998703833	1.17739428768894	0.23903816879524	0.615301142515772
MPST__chr22	949.081237694878	-0.0382254937674346	0.318868120794847	-0.119878693649743	0.904579242747813	0.976380676102293
MTHFR__chr1	247.831574658974	-1.07943460293528	0.434751540858118	-2.48287700327567	0.0130326078498746	0.11665103416049
DDR1__chr6	479.996601199085	0.203871573195229	0.405167647469419	0.503178312652953	0.614838911132396	0.882396850382322
CHPF__chr2	288.767556268721	-0.189187131150673	0.363813189249965	-0.520011744325983	0.603055389499583	0.877641554238441
TMEM176B__chr7	6274.4991675509	-0.598183670798875	0.333548006938588	-1.79339602802367	0.0729096222525083	0.343390534015289
HSD17B11__chr4	688.907211656381	0.020232135341363	0.386136655980638	0.0523963084778396	0.958212915486624	0.987277705022263
TAF15__chr17	631.163350732635	0.318230102001148	0.32411721266864	0.981836476319721	0.326180414858122	0.704005900125693
LINC00997__chr7	242.651108713999	0.355788501684272	0.372613140870625	0.95484689791927	0.339655126948353	0.716968809372943
PHLDA2__chr11	871.551839546671	-0.545306051270331	0.366215184648217	-1.48903178822076	0.136478998178814	0.475578245082418
MSRA__chr8	59.532292526298	-0.21996099429047	0.59988414879799	-0.366672456225446	0.713863354399178	0.922110812793501
ZDHHC7__chr16	103.538585568392	0.485225629961346	0.457941461032594	1.05958003642481	0.289335699774505	0.668998922250959
MAP3K13__chr3	442.880937978416	-0.354238336466063	0.332812999010878	-1.06437650427976	0.287158173208304	0.66666924693719
NEDD4L__chr18	408.432826192255	0.405411798851799	0.336639196237465	1.20429172652201	0.228476843333128	0.604747384365555
HSDL1__chr16	35.2349728020964	-0.218520198060963	0.66485132173839	-0.32867528561062	0.742401136629592	0.933358428792318
C11orf31__chr11	482.281239339483	0.487821045237036	0.440175584351427	1.10824194385023	0.267757340850421	0.648963544433369
EGLN3__chr14	354.503792194522	-0.18006837125023	0.383756164523676	-0.469226003115112	0.638908100681533	0.893508478467589
PREP__chr6	303.423095773752	1.64325722357438	0.396447437160264	4.1449561014821	3.39878815608619e-05	0.00121577880242569
CFAP97__chr4	119.645865549617	0.665921759786948	0.44577925421413	1.49383748456601	0.135218101470487	0.473762792730795
SMC5__chr9	109.50943469888	-0.546238990854518	0.515142327525614	-1.06036518776912	0.288978493228103	0.668677863168803
FAM213A__chr10	632.190843309117	-0.143383634690733	0.329098804087516	-0.435685675273992	0.6630648002927	0.904230700264291
COX14__chr12	259.20659815788	0.151220450930601	0.397082528176965	0.3808287703437	0.703330309429317	0.918222850703622
ECM1__chr1	98.936912045776	0.340518072184693	0.496693032749249	0.685570462504555	0.492984013074842	0.823254059341047
CBX5__chr12	280.756617626571	0.596336905833875	0.372185945670948	1.60225530482846	0.109099164849583	0.422474721821519
SPIN1__chr9	77.0342628597436	-0.392105848441108	0.49246490084976	-0.796210750785529	0.425909549851485	0.782749382232795
DOCK6__chr19	150.053387032467	-0.855797342415132	0.511928204553334	-1.67171360124967	0.0945808108028551	0.391379724846178
ARRB2__chr17	214.55310219519	0.83605513571212	0.379019223598601	2.20583834185028	0.0273953206341513	0.194802424195444
SFTPB__chr2	30.8733472122752	0.279205783835363	0.724873684356396	0.385178535048165	0.700105145343202	0.91697669185449
ASS1__chr9	3205.80952673335	0.157263053922677	0.32926723687593	0.477615250805941	0.632924074139234	0.891024911436394
STX6__chr1	114.755770131065	0.461093300945054	0.44568811207895	1.03456495349235	0.300872128161946	0.679899485464344
HSD3B1__chr1	1.21381428585649	-3.90303209077763	3.86588458518965	-1.00960905706557	0.312682628639032	NA
BIN1__chr2	234.931807102475	0.877498022234031	0.385078315439153	2.27875210587568	0.0226818054109624	0.172586571653467
PSMG1__chr21	95.0825788242701	1.23945014954843	0.480924349540656	2.57722477710324	0.00995971607877807	0.0964274459039641
SERPINB1__chr6	1826.29025733045	0.239800950538513	0.374827427113417	0.639763617047033	0.522326289365265	0.838767903791296
FABP2__chr4	197.185561001519	-1.43605718053349	0.476212933437738	-3.0155778638071	0.00256490074229051	0.0364551819153965
CMTM6__chr3	1297.32622078489	-0.233237567577958	0.318313342821636	-0.732729471879697	0.463723444882616	0.805321729748682
UCHL3__chr13	135.368858713475	0.481401538919647	0.440634176889967	1.09251974578418	0.274604716214191	0.653742356608522
MRPS23__chr17	178.939851257084	0.788544998318922	0.503931228261179	1.56478692745398	0.117632877948386	0.440083737951221
DGAT1__chr8	870.299693005967	-1.0429870705157	0.324973239374639	-3.20945525398575	0.00132986744028592	0.0222618071115052
MAPRE1__chr20	420.418951948163	0.331331793682625	0.39949566628846	0.829375188874724	0.406892136563327	0.770656167788058
S100A13__chr1	384.748161828037	-0.954928789598454	0.350239170629434	-2.72650482777897	0.0064009016226479	0.0715270036471457
SH3BGRL2__chr6	609.295413687252	0.396980522946998	0.336107436510123	1.18111198927621	0.237558237722144	0.614043401811968
SPTSSA__chr14	157.517415928276	-0.0213327323099773	0.441072376944147	-0.0483656048872874	0.961424870533704	0.98816529948855
IMPA2__chr18	445.231423463026	1.20607321207482	0.343679453625396	3.50929681525102	0.000449293199640816	0.00981851316484692
SHOC2__chr10	363.003811151382	-0.27841788094145	0.358935720603779	-0.775676158597737	0.437940220319518	0.790152037555932
ADGRE5__chr19	247.178649473826	0.524072709004534	0.377209702843211	1.38934047839795	0.164729240552248	0.524495935980131
SLC14A1__chr18	7.50321635236729	0.835504379407334	1.34299397571739	0.622120720207274	0.533862491329967	0.842721327395343
DUSP23__chr1	131.225694025302	0.732887431320737	0.473753241584405	1.54698135440655	0.121867741829109	0.448542108898271
C6orf89__chr6	232.095914906331	-0.338843873405265	0.378260652703036	-0.895794661654337	0.370362441550661	0.742464218299588
TFDP2__chr3	209.200070321959	0.430334789327635	0.409524573395339	1.05081554877101	0.293343313097013	0.672097247564076
TICAM1__chr19	91.9903114283159	-0.410789448783285	0.466817811689627	-0.87997809530114	0.378871176055262	0.750352715420703
CHKA__chr11	160.35079493131	-0.907010587903081	0.455788095466605	-1.98998305775087	0.0465928018528566	0.267084789851245
TRMT5__chr14	22.967367710134	1.47964758682369	0.85026875065626	1.74021165152977	0.0818218604550709	0.3625716095591
RDH11__chr14	411.697884751537	0.0276729516551657	0.342492985595887	0.0807985938953433	0.935602126324184	0.980949576548705
UFD1L__chr22	137.484772220035	-0.454442205423322	0.449848016238093	-1.01021275857488	0.312393367894173	0.691379737191645
HEXA__chr15	193.101471932224	0.223500170108727	0.430971962158779	0.518595615801068	0.604042767027364	0.87802175647587
RASGEF1B__chr4	35.7290204955268	-0.70291131048098	0.694154072811621	-1.01261569731038	0.311243759055696	0.690418773335742
HN1__chr17	4424.32094228529	-0.696274526439704	0.385162667836595	-1.80774146765205	0.0706467474085896	0.337198004962504
EMP1__chr12	195.886010428348	-2.67725779010952	0.417266438018284	-6.41618291378665	1.39733544893725e-10	2.93348815722794e-08
UQCRC2__chr16	787.032182251798	1.03964055702359	0.383759610972573	2.7090932117343	0.00674673822380338	0.0737820065704749
PDXDC1__chr16	452.30788569477	0.434413355558598	0.335786080272235	1.2937205592513	0.195761961221796	0.564496211530358
NTPCR__chr1	134.621922241384	0.983007620864392	0.466625595889433	2.10663030387496	0.0351496378362474	0.225995206095002
TXNL4A__chr18	284.24088695951	0.663698265853254	0.40214553471302	1.65039322474856	0.0988625359563266	0.400180574083652
CDA__chr1	509.346662663517	-2.59547540627484	0.364599931651129	-7.11869416574205	1.08954368444199e-12	3.87574900637893e-10
PPP2R2A__chr8	543.235811522423	0.00493557416910576	0.34400724208002	0.0143472972814848	0.988552905732272	0.99531476616145
DBNL__chr7	289.914317181072	-0.363714091618725	0.366579956449242	-0.992182156225135	0.321108675288389	0.698864326264974
ASCC2__chr22	268.093226513978	-0.595830136398524	0.364955530364662	-1.63261024104272	0.102550995981437	0.408481509965253
DEF6__chr6	25.3561580983629	-0.14934395847442	0.781338081156815	-0.191138717126533	0.848416914905608	0.95985205076539
ALDH1B1__chr9	59.0681105070334	2.57518771992079	0.61594771987475	4.18085437582988	2.90415818734758e-05	0.00106983974965574
UBN2__chr7	154.197141873777	-1.10646744770876	0.497751601961576	-2.22293096264946	0.0262204555624079	0.189812975654153
TSPYL2__chrX	139.559286382815	0.115387097969954	0.513959596108024	0.224506165161087	0.822363470243987	0.953307377563547
VOPP1__chr7	776.484043176171	0.113805689190364	0.331427937649863	0.343379891258876	0.731312685373676	0.929590977173654
KRT80__chr12	118.391732567944	-1.28058506946799	0.444022476152888	-2.88405461039556	0.00392590665636588	0.0496790124915232
WDR77__chr1	180.898494602642	1.29537701230466	0.418537967629705	3.09500478449001	0.00196809722313891	0.0296511212229611
SPG7__chr16	212.026093281964	-0.356904337141059	0.462061108322188	-0.772418043225996	0.439866870687055	0.791311107129257
RAMP1__chr2	315.067921845621	-0.00392367522608705	0.404226555738614	-0.00970662409578114	0.992255356111505	0.996691669179067
TBC1D22A__chr22	131.590983981615	-0.427471182438343	0.429497586273246	-0.995281920318839	0.319599168495573	0.697935796984573
MTIF3__chr13	192.349021847287	-0.48723715076602	0.391169785736561	-1.24558994209782	0.212914976684055	0.586879464837258
FAM73B__chr9	298.83683666917	-1.55248645486693	0.408918696659009	-3.7965651058541	0.000146714843809626	0.00400603473310462
RNF121__chr11	53.9876204077558	-0.526433688236719	0.563190172535763	-0.934735217176202	0.349924772847938	0.725342918373406
SRSF3__chr6	820.062604713412	0.357224509712279	0.353603923882835	1.01023909969575	0.312380750685086	0.691379737191645
RAPGEF1__chr9	103.518104804676	-0.389559069592966	0.4987169904627	-0.781122514457629	0.434730441175819	0.787636185977867
AFTPH__chr2	601.061342004591	-1.00561336717903	0.365652032567172	-2.75019219808192	0.00595603186319874	0.0680091256412883
PCSK1N__chrX	9210.7550558756	-1.13811092630082	0.317133161768568	-3.58874776751151	0.000332270119256279	0.00763923006677901
ASCC3__chr6	119.320431528687	-0.542661137233971	0.471665148625433	-1.15052201506819	0.249928932135645	0.627566648025309
ANKRD36BP1__chr1	5.02737625877196	0.397172684832924	1.58487850627199	0.250601344684249	0.802122341983499	NA
BFAR__chr16	205.93760657308	0.312498637716594	0.385479958760137	0.810674149498508	0.417552822345892	0.777233762485655
GLB1__chr3	357.320816907798	0.326939386037442	0.376170127464128	0.869126393000515	0.384778002114725	0.754597675403952
LDLR__chr19	790.674302079122	-0.210661046087327	0.335492653699206	-0.62791552591253	0.530059279546465	0.840657510911046
IDH3G__chrX	283.275145347585	0.32388729761243	0.361554950073439	0.895817627574017	0.370350173655666	0.742464218299588
ZDHHC9__chrX	432.500394744329	0.435032453392159	0.336082288146435	1.29442243383742	0.19551954579891	0.564083766933803
PRPF8__chr17	193.032877766543	0.124026471802968	0.398579377458252	0.311171321993343	0.755670383273786	0.938705493084111
MLN__chr6	6557.79830502141	-0.415656973878042	0.312151661605291	-1.33158661318815	0.182996066280858	0.546003640445634
SUMO2__chr17	1446.13295976544	0.157197518467361	0.34028671299058	0.461956087223754	0.644112811458331	0.895439369652949
PDZK1IP1__chr1	682.918095474359	-0.426777306476637	0.36439363870256	-1.17119856426747	0.241518972268325	0.618207467293257
DLG5__chr10	33.9587060534928	-0.0194153762241659	0.673469670790802	-0.0288288798534431	0.977001067655796	0.992254498382383
ARL6IP1__chr16	839.681959613087	0.130778676332544	0.370781579187575	0.352710824035797	0.724305243847846	0.927675264075243
SEC14L2__chr22	58.5225295956545	-1.12567899350462	0.545292097175979	-2.06435963281775	0.0389836308548418	0.242010168369713
EIF3B__chr7	842.962215070746	0.757184760910753	0.321638917981883	2.3541453430502	0.0185653503844804	0.150461224286744
ANKFY1__chr17	86.544682919165	-0.68219168198989	0.480528342004417	-1.41967002225983	0.155703769406932	0.507842372571677
KCNK6__chr19	123.437885769965	-1.5061980776497	0.458874538207201	-3.28237448853523	0.00102936799154839	0.018462306022085
BSG__chr19	1897.76368442572	0.308614476919478	0.299753735874803	1.02956006876383	0.303216568198859	0.682795829969534
DNPEP__chr2	332.432127435756	-0.535929502841475	0.35967913992759	-1.490021086431	0.1362186916206	0.475016162417986
KIZ__chr20	185.022704487548	0.35142920433609	0.42188495241725	0.832997722062677	0.404846013992575	0.76875119442303
PLCB4__chr20	124.334854323919	-1.0163712400629	0.521014849561554	-1.95075292176066	0.0510864445957191	0.281624196940499
ASPH__chr8	2284.57780080268	0.252714831891194	0.32404795674837	0.779868617062236	0.435468212452712	0.788212852108754
MXD1__chr2	234.725747914486	-1.73550102566922	0.40139723549804	-4.32364967216545	1.53468934607361e-05	0.000648621510423058
PTRF__chr17	10.5512593271577	0.229444818150264	1.14666072625608	0.200098261758224	0.841403732791744	0.958889220554572
CLDN2__chrX	314.95513670074	2.39310164259116	0.367671731701102	6.50879966082525	7.57536700925082e-11	1.8303801871786e-08
ETS2__chr21	494.374012544419	1.09131338009725	0.356749093815772	3.05905018124815	0.00222039953903704	0.0326457365062093
SLC16A4__chr1	65.8269103863332	-0.474189329773391	0.524908598725045	-0.903375046484576	0.366326879025902	0.739001577316587
ADM2__chr22	60.6958618778448	-1.6757507297974	0.559435773922843	-2.99543005275976	0.00274058149066705	0.0385669083181124
NMT1__chr17	186.360065368171	-0.17898766077408	0.3916592092708	-0.456998473513039	0.647672142694286	0.896658319928975
NUDT22__chr11	130.418156870399	-0.0362319953484898	0.42455448973542	-0.085341213494337	0.931990127395828	0.980776199476619
MRPL11__chr11	85.9755691217076	1.61171350375302	0.500735000601465	3.21869552121798	0.00128775144402112	0.0217846036884207
SMCHD1__chr18	136.841878835991	-1.4637375233116	0.466080302294269	-3.1405264631575	0.00168644470600074	0.0263373303720067
WARS2-IT1__chr1	6.22190250600938	-0.251040866453065	1.65419768542969	-0.151759894639108	0.879376315109514	NA
TAOK3__chr12	519.431073512428	-0.670841560360588	0.326418313234253	-2.05515908011926	0.0398636420402849	0.244708884586778
PFDN5__chr12	822.264211912214	0.105303732418254	0.347017054894615	0.303454054874144	0.761543856543237	0.940121665835785
MTRR__chr5	214.371126594923	0.854653316278083	0.39954909297461	2.13904456625157	0.032432059204243	0.214983561490554
CBFA2T2__chr20	162.305734000884	-0.32806913018731	0.458651115374626	-0.715291251214648	0.474429093432017	0.812179676706263
AAGAB__chr15	246.580663602215	-0.123585249128079	0.379297224080065	-0.325826927491543	0.744555304331716	0.934106707376549
ANG__chr14	628.323373142131	-0.197839746513471	0.380453951671038	-0.520009703262419	0.60305681208239	0.877641554238441
STXBP6__chr14	197.19379045773	1.10013588539833	0.390080840458502	2.82027664856655	0.00479822631110215	0.0581875815719452
FAM13A__chr4	251.147686768638	-0.917256095334239	0.395083631188835	-2.32167577425101	0.0202504003543095	0.160078164776104
PSMD13__chr11	196.780758512103	0.0675878275183925	0.427028693466436	0.158274674635429	0.874240363300479	0.965931656110768
SNX24__chr5	38.7262085322198	-0.277850200542486	0.643741660233223	-0.431617553603448	0.666019398328261	0.904834528012922
CDC42EP3__chr2	157.525880246859	0.176351814704162	0.406332443358392	0.434008698017294	0.664282124814101	0.904689661849343
C1orf122__chr1	475.883322240618	-0.0617588327117774	0.381955249880838	-0.161691278575291	0.871548972853916	0.96562665116583
GTF2E1__chr3	22.5841159568588	-0.0225507615992739	0.792415295159136	-0.0284582613902539	0.977296657120157	0.992254498382383
USP34__chr2	300.537512620308	-0.687954496176828	0.470504084141111	-1.46216477043481	0.143696063072505	0.487721119455737
UNC119B__chr12	175.163813586548	1.08495066075475	0.485567740294775	2.23439609084432	0.0254570226951694	0.186378551300458
FBXO17__chr19	15.3730413806748	-0.317782781438089	0.967980298726299	-0.328294678989064	0.742688866992751	0.933445247885874
UHMK1__chr1	314.388702974369	-0.129022326397013	0.367213837081487	-0.351354751287278	0.725322224279731	0.927919720691932
ANO9__chr11	618.814718103599	-2.11066759751778	1.03686087937386	-2.0356323972724	0.0417872820741109	0.252661365861273
RRAGA__chr9	327.174459259658	0.329715699112671	0.467851111765443	0.70474493021612	0.480968984985555	0.816684701192403
PGPEP1__chr19	746.69494234639	-0.270476951542338	0.332682605208764	-0.813018015692791	0.416207729119247	0.77571767997396
PSCA__chr8	2122.55859373884	-0.197814078449078	0.311270027021948	-0.635506349074624	0.525098227177783	0.83959624304209
AP3S1__chr5	484.37359247232	-0.133712442610708	0.390405367234183	-0.342496425082449	0.731977333877946	0.929647977476573
MLST8__chr16	44.7327183938178	0.69195331624911	0.610867544732634	1.13273871269747	0.25732399537756	0.636809036008825
ATF4__chr22	976.228085637848	-0.00396185261272263	0.334415051568034	-0.0118471121265205	0.990547593258619	0.995817132638457
SLC35A2__chrX	155.306704929151	0.357388721489493	0.432962637970233	0.825449334762377	0.409116535759842	0.771530788537663
BCL9__chr1	121.737489695215	0.0562554364154612	0.439346148582483	0.128043540604521	0.898114516191934	0.973620609780764
SCARB1__chr12	178.479582394996	0.0543805070991522	0.405436046219144	0.134128446659522	0.893301005700657	0.971735844130737
AP2A2__chr11	402.557812839216	0.124914845965134	0.343044370615215	0.364136119596168	0.71575636606782	0.923244966142677
FBXO30__chr6	97.0622992331783	-0.171746230979071	0.460022393077299	-0.373343197121737	0.708893030127242	0.920791575596862
SLC16A5__chr17	124.664478733515	-0.96028435224225	0.427834997268312	-2.24452033698407	0.0247989419193936	0.182829735302104
SYF2__chr1	169.198931479313	-0.035376973978354	0.396898085416343	-0.0891336473473885	0.928975697091363	0.979911254353724
KPNA6__chr1	805.957621955906	-0.247378007296089	0.326210613915541	-0.758338315013065	0.448248475447792	0.796927665775985
BNIP3L__chr8	1503.94924416997	0.542000192329911	0.348131436105954	1.55688379766127	0.119498076907389	0.444221187619074
VHL__chr3	725.821061090708	-0.0628727497093507	0.318954992564265	-0.19712107091938	0.843732794712094	0.959329909771473
INPP5D__chr2	155.698856348033	1.12228368454908	0.407346115014036	2.75511080917124	0.00586722609565099	0.0674467660510832
CDX2__chr13	523.864263293981	-0.194860572618999	0.3267222976884	-0.596410388876612	0.550901101908043	0.849998984067611
RNASE1__chr14	3934.23261793966	-1.9684220922755	0.331832717869007	-5.93197109952414	2.99319319612128e-09	4.3557763715374e-07
RAP2C-AS1__chrX	5.55786338287045	0.0527217808554887	1.49778920949307	0.035199733394616	0.971920474821071	NA
ADAT1__chr16	132.419623182557	-0.0453200157567896	0.425365677435151	-0.106543659164176	0.915151017511568	0.977664043451991
NR2C2__chr3	17.2007204152479	-0.855127088751883	0.934599909810341	-0.914965944010645	0.360209508962539	0.735466035040542
ACADVL__chr17	845.493707030054	-0.470260051412234	0.362830267764391	-1.29608826272896	0.194945078239384	0.563355685988933
PLOD1__chr1	191.694000878222	0.807587864811534	0.410614804637206	1.96677727079292	0.0492088940494012	0.275613737131967
FARP1__chr13	150.509658766853	0.528708932949801	0.440669045379796	1.19978686611429	0.230222126285919	0.606630565682608
PPME1__chr11	672.265217116853	0.472831014040175	0.318185364901366	1.48602376538201	0.13727283501084	0.477250725066237
VEZF1__chr17	319.389113025139	0.0325585652549428	0.350046244391543	0.093012182751844	0.925893882744738	0.979624678760973
UBE4A__chr11	154.526252391381	-0.367638132444972	0.449196693079115	-0.818434637007048	0.413109050508904	0.77320586097881
QPRT__chr16	1620.52284882909	0.207560133346008	0.326455673585719	0.635798823975741	0.52490755408707	0.83959624304209
MAP1LC3B__chr16	355.074567973942	-0.498778146537995	0.396032731161942	-1.2594366760409	0.207872649164198	0.580002224654556
CAPS__chr19	47.7611678401699	-0.615780581467458	0.620341339682686	-0.992647985998222	0.320881531082477	0.698607427242808
PHACTR4__chr1	320.931845909388	-0.187793487775039	0.367238501140776	-0.511366556588387	0.609094408288901	0.87980228485692
NOP9__chr14	162.159276541118	0.309948974397756	0.462791590158028	0.669737698327488	0.503025015451561	0.82969324418762
UBE2D3__chr4	749.252517522747	0.15638034699505	0.351943211563883	0.444334034176037	0.656801098325956	0.901587041859746
APOBEC3C__chr22	498.068558044868	0.868983054611711	0.36045698205165	2.41078158526887	0.0159183780831371	0.135000496511691
BRD9__chr5	36.135395193145	-0.448754565174634	0.700977929389614	-0.640183586900365	0.522053252050948	0.838767903791296
UBE3A__chr15	428.924129271747	-0.389396830420125	0.345037041287409	-1.12856529538742	0.259081257650589	0.637914744370974
SLC30A9__chr4	134.214458346328	0.304006154420979	0.419965927849255	0.723882901591247	0.469137627987181	0.808039874109461
VTA1__chr6	270.763618449456	0.0490298494661286	0.410065097087482	0.119566014797082	0.90482694280225	0.976505463469207
PARP3__chr3	111.800938121708	-0.518023031123301	0.448881716022713	-1.15403014342667	0.248487810969754	0.626157990412961
PON2__chr7	239.387839902238	0.012778522291337	0.45887227227625	0.0278476671252084	0.977783647819511	0.992289491653118
CROT__chr7	185.333183116736	-1.36135176477094	0.41544414933264	-3.27685867512585	0.00104968895354348	0.0186698843598303
SEC61B__chr9	766.652798332582	0.540800825842856	0.424005120750551	1.27545824183812	0.202147095357333	0.572213904320513
SCAF11__chr12	416.704384820153	-0.667506001361002	0.377561195576834	-1.76794122166393	0.0770707305441372	0.353878729059957
SENP5__chr3	62.2814171594736	-0.350629465315737	0.533167402111011	-0.657634851507167	0.510772794253007	0.832818487802904
DDX18__chr2	232.727187266583	0.562915587268055	0.387999271596078	1.4508160929077	0.146831077248296	0.492193534649739
STEAP2__chr7	195.824958990892	-0.286556351302196	0.482728693251259	-0.593617813294234	0.552767764012473	0.849998984067611
IFITM10__chr11	32.1615105917554	-2.3635981220288	0.736656544613982	-3.20854832460269	0.00133406888024332	0.0222799211222541
EIF4E2__chr2	451.0198700268	-0.435206307388075	0.372806128020375	-1.16737970402753	0.243057063738053	0.620655784293021
SIDT1__chr3	52.3881091420966	-1.13771412049268	0.588491336386503	-1.93327250572379	0.053202636945198	0.288488958513453
WBP11__chr12	166.600801358371	0.994795669655503	0.410254929433989	2.4248231971959	0.0153158436976636	0.131369520691413
VCL__chr10	351.963500429112	-0.294521485471766	0.345023514611105	-0.853627283357014	0.393311536436555	0.759118793192026
CLCN3__chr4	428.615438511039	-0.0791438331323023	0.339165432444565	-0.233348760107615	0.815490598383203	0.952600738686982
MVD__chr16	244.486080907316	-0.340379489022554	0.398270277832336	-0.854644466253261	0.392748002921528	0.758716386395096
GBP3__chr1	114.973189341258	-1.45493829495136	0.448475442876118	-3.24418720815726	0.00117786304321855	0.0205220600427984
IER2__chr19	356.555094124893	-0.575004622344911	0.348092192827008	-1.65187451541228	0.0985601342359022	0.399532898935539
SLC25A24__chr1	88.7672725371015	-0.291636614901439	0.52432332181211	-0.556215225928757	0.578063731751291	0.863186118097834
MYRFL__chr12	80.1331925841524	-0.878997395745749	0.521009834300049	-1.68710327114389	0.0915834961800446	0.384354165406892
HMGB1__chr13	1443.87985766268	0.265461516365627	0.304964656779087	0.870466496574796	0.38404552076045	0.754196027247034
CEBPD__chr8	179.082828939029	0.759136446274716	0.464450138053577	1.63448427307206	0.102157205842513	0.407683152013798
CIRBP__chr19	682.493310934978	0.333481507725907	0.329628789661696	1.01168805087737	0.311687230583752	0.690804661379268
NFE2L1__chr17	289.187002276467	-0.265430848081455	0.362105244411961	-0.733021275382244	0.463545453323524	0.805174577749356
PDGFB__chr22	119.863124252438	-0.788820862960717	0.475563194701432	-1.65870881462127	0.0971744823278453	0.397529986529781
BMPR2__chr2	151.694261319157	-0.928572603527478	0.433794944544186	-2.14057958767404	0.0323079563424541	0.214802957695528
KRCC1__chr2	286.072548362444	-1.69734409056524	0.40444760067977	-4.19669714373989	2.70835714150854e-05	0.00101117264006293
ZDHHC5__chr11	252.52434486116	0.043111105757509	0.381737394547477	0.112933934095229	0.910082932901469	0.977440879171621
COX5B__chr2	1267.13406124496	0.216908910309969	0.40790156799876	0.531767777638521	0.594886842532207	0.872537041056859
TBCB__chr19	953.193127852083	-0.126123984520248	0.354947975002181	-0.355330903125938	0.722341706696891	0.926698847521577
APP__chr21	1645.69073361661	0.944739105203323	0.353747257766978	2.67066128276716	0.00757019940033174	0.0802516337091459
ERBB2__chr17	149.748986065675	0.353981850761268	0.406991757010117	0.869751892180138	0.38443600700073	0.75432591001703
PSMC3__chr11	228.31790228244	0.0532988970352765	0.435647905255489	0.122343976390794	0.902626605442136	0.975280016217982
TRIM65__chr17	26.5220686697599	0.273441988460616	0.856090845795126	0.31940767712175	0.749417389988257	0.936001301761344
TMEM263__chr12	162.482011896691	0.356181567188655	0.400094813377869	0.890242900630305	0.373335473512293	0.745158053896264
WDR26__chr1	183.734526152361	0.220212751438638	0.426129369989136	0.516774404552899	0.605313649426925	0.879070831771513
ADNP__chr20	159.212919266147	0.370730354920756	0.41792082321078	0.887082754270363	0.375034348215128	0.74732396699967
CDS1__chr4	450.225516241344	-0.472703440274008	0.335865038249021	-1.40742079836107	0.159302647490915	0.514379652992601
ELF4__chrX	232.348832112859	-0.849401667736926	0.370495390383559	-2.29261062292185	0.0218704322491841	0.168677252336257
SIRT2__chr19	212.304665799361	0.290206732055487	0.403467598337079	0.719281382821309	0.471967564412583	0.809864214105257
MEAF6__chr1	115.561942092629	0.264925794259909	0.438278926884631	0.604468474318515	0.545532222814571	0.84844372666546
PTPRH__chr19	167.218231163407	-1.29526591424513	0.415056538955162	-3.12069752594611	0.00180423250777298	0.0277038387224709
SAMD12__chr8	113.771791776361	0.0878952680131673	0.452331891110435	0.194315876772235	0.845928554700508	0.95985205076539
MICALCL__chr11	12.8882374451778	-2.45747113867033	1.08710954305742	-2.26055520748982	0.023786814126061	0.178345399120806
MRPS14__chr1	211.172106550745	0.447831431583117	0.453738064530641	0.98698228469407	0.323651323289729	0.700824965513741
BNIP3__chr10	1230.99806817085	0.706048289412585	0.31607096309652	2.23382838618103	0.0254943670320958	0.186378551300458
ZFR__chr5	271.245062634756	-0.346597049198697	0.360294663155775	-0.961982190251995	0.33605855024554	0.712983067336711
RHOA__chr3	2463.29263015766	0.12766048518934	0.332357507777234	0.384105916677247	0.700899946367493	0.917013150100339
CELSR3__chr3	38.5343426273903	-1.24850043133371	0.646269386968557	-1.93185760691842	0.0533770834826209	0.288543216754862
CENPN__chr16	61.1577589022518	0.863377973439718	0.567334111048439	1.5218157283795	0.128055259350401	0.460122236599673
GRSF1__chr4	434.526273949329	0.597627703259756	0.363197766208137	1.64546084492512	0.099874810907458	0.402326778383425
RHPN2__chr19	357.587307095839	-0.211765101718704	0.396657445397728	-0.533874011885414	0.593428703338576	0.87221135292529
ATP1A1__chr1	928.937997070502	0.701060067826165	0.360560311771422	1.94436282901431	0.0518517129956319	0.283645039138001
IRX3__chr16	25.5738519627052	4.14051194072985	0.990560848308221	4.17996728600917	2.91551034987245e-05	0.00106983974965574
PSD3__chr8	63.6543795640894	-0.232652717208663	0.534690967562529	-0.435116228480997	0.663478064449319	0.904230700264291
LINC00506__chr3	37.5561316742981	0.0653269809290796	0.910395785565034	0.0717566820550851	0.942795546620275	0.982299224637478
FSTL3__chr19	49.0441564920953	-0.304284601114518	0.631026927492412	-0.482205414472074	0.629660030886359	0.890023236263587
HLA-B__chr6	1820.00882095636	-0.276431483229256	0.378490278670799	-0.73035292795377	0.465174483480929	0.805580401198879
NME4__chr16	539.569776386585	1.671991693751	0.33836705186787	4.94135491183668	7.7581537629846e-07	5.28462324940324e-05
TARDBP__chr1	49.7684141582629	-0.510510817897681	0.605331309247891	-0.843357695361863	0.399028424258409	0.764505984598024
LSR__chr19	1187.03891026724	-0.427180276305657	0.309825016536103	-1.37877916083603	0.167962853753546	0.528614476571126
KARS__chr16	361.600700191447	0.686309195673392	0.363680984463908	1.88711872490408	0.0591443586963009	0.305281200106743
UBE2R2__chr9	874.018128484918	-0.271889009741606	0.333153962387644	-0.816106186440152	0.414439405960044	0.773929881345434
MGAT4B__chr5	644.726695176691	0.0676650694353255	0.382620014853655	0.176846654143815	0.85962884184915	0.962609911570498
ABHD17A__chr19	181.639445265034	0.0963164899979897	0.459865544065292	0.209444893710746	0.834100949707546	0.957294923996669
RPP38__chr10	324.441428447113	0.718716466647212	0.409293374318282	1.75599340654929	0.079089534394786	0.357887129844392
CD320__chr19	93.8770362445879	1.22023677072177	0.495579650161332	2.46224147889151	0.0138071670749095	0.122447771164329
AIFM2__chr10	85.5546836675991	0.106273607869111	0.483625075673519	0.21974379165743	0.82607069730831	0.954334231406246
COL17A1__chr10	654.448785343324	-1.6974052889645	0.340058255081203	-4.99151325868907	5.99080696168627e-07	4.33436575996352e-05
URI1__chr19	202.067842685551	0.758481601873671	0.398850469819683	1.90166906965554	0.0572144319409058	0.299562966861348
MLXIPL__chr7	310.980328392581	-1.56635287893423	0.518962437861666	-3.01823940358426	0.00254247964666871	0.0362572320214248
RB1CC1__chr8	158.56480957578	-0.957896220258844	0.442778995022749	-2.16337322010867	0.0305124855926679	0.206632940507512
RPS4X__chrX	1908.79714995201	1.39230465096609	0.340646148655099	4.08724612464587	4.3652394677761e-05	0.001519055886531
STT3B__chr3	386.097355603653	0.483402831382623	0.343130188065304	1.40880297973264	0.158893433831728	0.514095329370671
PUF60__chr8	365.720997657931	0.358933758777059	0.379591747139994	0.945578404908483	0.344363663074408	0.72092873456447
NSL1__chr1	87.4526499790014	-0.450557943942984	0.486909611329077	-0.925342062386351	0.354788005761716	0.730248987803753
SOS1__chr2	157.759749662242	-0.305356636351689	0.409947754113276	-0.744867201461271	0.456352004566189	0.801762075795666
TTLL12__chr22	403.916947278421	0.0511205273106838	0.340176225191019	0.150276602316867	0.880546391995638	0.967987348853349
SDCBP__chr8	735.321238498319	-0.167479017485566	0.324702460919677	-0.515792264127608	0.605999506100074	0.879182403696309
LMAN2__chr5	595.774750937364	-0.123720808376262	0.341091412932022	-0.36272038428865	0.716813770837738	0.924236523293201
NCEH1__chr3	123.648500359713	-0.792865353449977	0.438895705207785	-1.80650059693478	0.0708401809858475	0.337869406966392
TMEM175__chr4	124.754005088111	-0.955563120083575	0.484147351454323	-1.97370308277671	0.0484155144395067	0.273252127770966
GNG5__chr1	1601.47836721855	0.418471865095069	0.451237742048079	0.927386665830981	0.353725811304068	0.730056549719472
[truncated: 16,059 more rows]
